# Supplementary material for: 3,5a,9-Trimethyl-8-(2-phenylhydrazin-1-ylidene)-4,5,5a,9b-tetrahydro-3aH,8H-naphtho[1,2-b]furan-2(3H)-one
Source: Acta Crystallogr Sect E Struct Rep Online. 2012 Jun 16;68(Pt 7):o2112. doi: 10.1107/S1600536812023847 (PMC3393924; doi:10.1107/S1600536812023847)
Supplement: Supplementary file 1 [file e-68-o2112-sup1.cif]

##############################################################################
#                                                                            #
# This CIF contains the data in a paper accepted for publication in          #
# Acta Crystallographica Section E. It conforms to the requirements of       #
# Notes for Authors for Acta Crystallographica Section E, and has been       #
# peer reviewed under the auspices of the IUCr Commission on Journals.       #
#                                                                            #
# Full details of the Crystallographic Information File format               #
# are given in the paper "The Crystallographic Information File (CIF):       #
# a New Standard Archive File for Crystallography" by S. R. Hall, F. H.      #
# Allen and I. D. Brown [Acta Cryst. (1991), A47, 655-685].                  #
#                                                                            #
# The current version of the core CIF dictionary is obtainable from          #
# ftp://ftp.iucr.org/pub/cif_core.dic.                                       #
#                                                                            #
# Software is freely available for graphical display of the structure(s)     #
# in this CIF. For information consult the CIF software page                 #
# http://www.iucr.org/resources/cif/software.                                #
#                                                                            #
# This file may be used for bona fide research purposes within the           #
# scientific community so long as proper attribution is given to the journal # 
# article from which it was obtained.                                        #
#                                                                            #
##############################################################################
data_global
_audit_creation_method     'form.cif (version 2.0)'
_journal_data_validation_number     ?
_journal_date_recd_electronic     2012-05-12
_journal_date_accepted     2012-05-25
_journal_name_full     'Acta Crystallographica, Section E'
_journal_year     2012
_journal_volume     68
_journal_issue      7
_journal_page_first     o2112
_journal_page_last     o2112
_journal_paper_category     QO
_journal_paper_doi     10.1107/S1600536812023847
_journal_coeditor_code     PV2547
_publ_contact_author_name     'Yousuf, S. '
_publ_contact_author_address
;
      H.E.J Research Institute of Chemistry,
      International Cenetr for Chemical and Biological Sciences,
      University of Karachi,
      Karachi-75270, Pakistan
;
_publ_contact_author_email     'dr.sammer.yousuf@gmail.com'
_publ_contact_author_fax     '+92-21 34819018-9'
_publ_contact_author_phone     '+92-21 34824924'
_publ_section_title
;\
3,5a,9-Trimethyl-8-(2-phenylhydrazin-1-ylidene)-4,5,5a,9b-tetrahydro-\
3a<i>H</i>,8<i>H</i>-naphtho[1,2-<i>b</i>]furan-2(3<i>H</i>)-one
;
loop_
    _publ_author_name
    _publ_author_footnote
    _publ_author_address
    'Sammer Yousuf' ?
;     H.E.J. Research Institute of Chemistry,
      International Center for Chemical and Biological Sciences,
      University of Karachi,
      Karachi 75270, Pakistan
;
    'Syed M. Younas' ?
;     Department of Chemistry,
      Allama Iqbal Open University,
      Islamabad
;
    'Nida Ambreen' ?
;     H.E.J. Research Institute of Chemistry,
      International Center for Chemical and Biological Sciences,
      University of Karachi,
      Karachi 75270, Pakistan
;
    'Khalid M. Khan' ?
;     H.E.J. Research Institute of Chemistry,
      International Center for Chemical and Biological Sciences,
      University of Karachi,
      Karachi 75270, Pakistan
;
    'Ghulam A. Miana' ?
;     Riphah Institute of Pharmaceutical Sciences,
      Riphah International University,
      7th Avenue G-7/4,
      Islamabad, Pakistan
;
data_I
_audit_creation_method     SHELXL-97
_chemical_name_systematic
;
3,5a,9-Trimethyl-8-(2-phenylhydrazin-1-ylidene)-4,5,5a,9b-
tetrahydro-3a<i>H</i>,8<i>H</i>-naphtho[1,2-<i>b</i>]furan-2(3<i>H</i>)-one
;
_chemical_name_common     ?
_chemical_formula_moiety     'C21 H24 N2 O2'
_chemical_formula_sum     'C21 H24 N2 O2'
_chemical_formula_iupac     'C21 H24 N2 O2'
_chemical_formula_weight     336.42
_chemical_melting_point     ?
_symmetry_cell_setting     orthorhombic
_symmetry_space_group_name_H-M     'P 21 21 21'
_symmetry_space_group_name_Hall     'P 2ac 2ab'
loop_
    _symmetry_equiv_pos_as_xyz
    'x, y, z'
    '-x+1/2, -y, z+1/2'
    'x+1/2, -y+1/2, -z'
    '-x, y+1/2, -z+1/2'
_cell_length_a     10.5104(12)
_cell_length_b     11.5726(14)
_cell_length_c     15.4401(18)
_cell_angle_alpha     90.00
_cell_angle_beta     90.00
_cell_angle_gamma     90.00
_cell_volume     1878.0(4)
_cell_formula_units_Z     4
_cell_measurement_reflns_used     1104
_cell_measurement_theta_min     2.20
_cell_measurement_theta_max     18.12
_cell_measurement_temperature     273(2)
_exptl_crystal_description     Block
_exptl_crystal_colour     yellow
_exptl_crystal_size_max     0.41
_exptl_crystal_size_mid     0.12
_exptl_crystal_size_min     0.11
_exptl_crystal_density_diffrn     1.190
_exptl_crystal_density_meas     ?
_exptl_crystal_density_method     'not measured'
_exptl_crystal_F_000     720
_exptl_absorpt_coefficient_mu     0.077
_exptl_absorpt_correction_type     multi-scan
_exptl_absorpt_process_details     '(SADABS; Bruker, 2000)'
_exptl_absorpt_correction_T_min     0.9692
_exptl_absorpt_correction_T_max     0.9916
_exptl_special_details     ?
_diffrn_ambient_temperature     273(2)
_diffrn_radiation_type     MoK\a
_diffrn_radiation_wavelength     0.71073
_diffrn_radiation_source     'fine-focus sealed tube'
_diffrn_radiation_monochromator     graphite
_diffrn_measurement_device_type
;
Bruker SMART APEX CCD area-detector diffractometer
;
_diffrn_measurement_method     '\w scan'
_diffrn_detector_area_resol_mean     ?
_diffrn_reflns_number     11178
_diffrn_reflns_av_R_equivalents     0.0559
_diffrn_reflns_av_sigmaI/netI     0.0397
_diffrn_reflns_theta_min     2.20
_diffrn_reflns_theta_max     25.50
_diffrn_reflns_theta_full     25.50
_diffrn_measured_fraction_theta_max     1.000
_diffrn_measured_fraction_theta_full     1.000
_diffrn_reflns_limit_h_min     -12
_diffrn_reflns_limit_h_max     11
_diffrn_reflns_limit_k_min     -14
_diffrn_reflns_limit_k_max     14
_diffrn_reflns_limit_l_min     -18
_diffrn_reflns_limit_l_max     18
_diffrn_standards_number     ?
_diffrn_standards_interval_count     ?
_diffrn_standards_interval_time     ?
_diffrn_standards_decay_%     ?
_refine_special_details
;
Refinement of <i>F</i>^2^ against ALL reflections. The weighted <i>R</i>-factor
<i>wR</i> and goodness of fit <i>S</i> are based on <i>F</i>^2^, conventional
<i>R</i>-factors <i>R</i> are based on <i>F</i>, with <i>F</i> set to zero for
negative <i>F</i>^2^. The threshold expression of <i>F</i>^2^ >
\s(<i>F</i>^2^) is used only for calculating <i>R</i>-factors(gt) <i>etc</i>.
and is not relevant to the choice of reflections for refinement.
<i>R</i>-factors based on <i>F</i>^2^ are statistically about twice as large
as those based on <i>F</i>, and <i>R</i>- factors based on ALL data will be
even larger.
;
_reflns_number_total     1999
_reflns_number_gt     1370
_reflns_threshold_expression     >2sigma(I)
_refine_ls_structure_factor_coef     Fsqd
_refine_ls_matrix_type     full
_refine_ls_R_factor_all     0.0769
_refine_ls_R_factor_gt     0.0433
_refine_ls_wR_factor_gt     0.0853
_refine_ls_wR_factor_ref     0.0991
_refine_ls_goodness_of_fit_ref     1.036
_refine_ls_restrained_S_all     1.036
_refine_ls_number_reflns     1999
_refine_ls_number_parameters     229
_refine_ls_number_restraints     0
_refine_ls_hydrogen_treatment     constr
_refine_ls_weighting_scheme     calc
_refine_ls_weighting_details
         'calc w=1/[\s^2^(Fo^2^)+(0.0404P)^2^+0.0789P] where P=(Fo^2^+2Fc^2^)/3'
_atom_sites_solution_hydrogens     geom
_atom_sites_solution_primary     direct
_atom_sites_solution_secondary     difmap
_refine_ls_shift/su_max     0.000
_refine_ls_shift/su_mean     0.000
_refine_diff_density_max     0.115
_refine_diff_density_min     -0.114
_refine_ls_extinction_method     none
_refine_ls_extinction_coef     ?
_refine_ls_abs_structure_details     'Flack (1983), 1491 Friedel pairs'
_refine_ls_abs_structure_Flack     0(10)
loop_
    _atom_type_symbol
    _atom_type_description
    _atom_type_scat_dispersion_real
    _atom_type_scat_dispersion_imag
    _atom_type_scat_source
    'C' 'C' 0.0033 0.0000
                         'International Tables Vol C Tables 4.2.6.8 and 6.1.1.4'
    'H' 'H' 0.0000 0.0000
                         'International Tables Vol C Tables 4.2.6.8 and 6.1.1.4'
    'N' 'N' 0.0061 0.0000
                         'International Tables Vol C Tables 4.2.6.8 and 6.1.1.4'
    'O' 'O' 0.0106 0.0000
                         'International Tables Vol C Tables 4.2.6.8 and 6.1.1.4'
_computing_data_collection     'SMART (Bruker, 2000)'
_computing_cell_refinement     'SAINT (Bruker, 2000)'
_computing_data_reduction     'SAINT (Bruker, 2000)'
_computing_structure_solution     'SHELXS97 (Sheldrick, 2008)'
_computing_structure_refinement     'SHELXL97 (Sheldrick, 2008)'
_computing_molecular_graphics     'SHELXTL (Sheldrick, 2008)'
_computing_publication_material
;
SHELXTL (Sheldrick, 2008), PARST (Nardelli, 1995) and PLATON
(Spek, 2009)
;
loop_
    _atom_site_type_symbol
    _atom_site_label
    _atom_site_fract_x
    _atom_site_fract_y
    _atom_site_fract_z
    _atom_site_U_iso_or_equiv
    _atom_site_adp_type
    _atom_site_calc_flag
    _atom_site_refinement_flags
    _atom_site_occupancy
    _atom_site_symmetry_multiplicity
    _atom_site_disorder_assembly
    _atom_site_disorder_group
    O O1 0.6908(2) 0.2836(2) 0.39485(19) 0.0860(9) Uani d . 1 1 . .
    O O2 0.4891(2) 0.31375(18) 0.35869(14) 0.0599(6) Uani d . 1 1 . .
    N N1 0.0266(2) 0.4301(2) 0.44717(16) 0.0536(7) Uani d . 1 1 . .
    N N2 -0.1011(3) 0.4328(2) 0.46280(17) 0.0604(8) Uani d . 1 1 . .
    H H2A -0.1513 0.3781 0.4430 0.073 Uiso d R 1 1 . .
    C C1 -0.2860(3) 0.5333(3) 0.5113(2) 0.0641(10) Uani d . 1 1 . .
    H H1B -0.3359 0.4719 0.4925 0.077 Uiso calc R 1 1 . .
    C C2 -0.3417(4) 0.6278(4) 0.5491(2) 0.0807(12) Uani d . 1 1 . .
    H H2B -0.4294 0.6290 0.5569 0.097 Uiso calc R 1 1 . .
    C C3 -0.2708(5) 0.7203(4) 0.5756(3) 0.0867(13) Uani d . 1 1 . .
    H H3A -0.3099 0.7843 0.6006 0.104 Uiso calc R 1 1 . .
    C C4 -0.1405(4) 0.7178(3) 0.5648(2) 0.0763(11) Uani d . 1 1 . .
    H H4A -0.0915 0.7804 0.5825 0.092 Uiso calc R 1 1 . .
    C C5 -0.0824(4) 0.6230(3) 0.52795(19) 0.0615(10) Uani d . 1 1 . .
    H H5A 0.0055 0.6219 0.5212 0.074 Uiso calc R 1 1 . .
    C C6 -0.1541(3) 0.5297(3) 0.50100(19) 0.0525(8) Uani d . 1 1 . .
    C C7 0.0722(3) 0.3454(3) 0.4016(2) 0.0514(8) Uani d . 1 1 . .
    C C8 -0.0011(3) 0.2516(3) 0.3661(3) 0.0810(12) Uani d . 1 1 . .
    H H8A -0.0833 0.2388 0.3862 0.097 Uiso calc R 1 1 . .
    C C9 0.0463(3) 0.1832(4) 0.3053(3) 0.0892(14) Uani d . 1 1 . .
    H H9A -0.0044 0.1232 0.2849 0.107 Uiso calc R 1 1 . .
    C C10 0.1765(3) 0.1967(3) 0.2675(2) 0.0590(9) Uani d . 1 1 . .
    C C11 0.2292(3) 0.0739(3) 0.2527(2) 0.0661(10) Uani d . 1 1 . .
    H H11A 0.2156 0.0288 0.3049 0.079 Uiso calc R 1 1 . .
    H H11B 0.1812 0.0377 0.2064 0.079 Uiso calc R 1 1 . .
    C C12 0.3705(3) 0.0699(3) 0.2297(2) 0.0677(10) Uani d . 1 1 . .
    H H12A 0.3996 -0.0096 0.2271 0.081 Uiso calc R 1 1 . .
    H H12B 0.3847 0.1055 0.1736 0.081 Uiso calc R 1 1 . .
    C C13 0.4414(3) 0.1346(3) 0.29870(19) 0.0468(8) Uani d . 1 1 . .
    H H13A 0.4208 0.0986 0.3544 0.056 Uiso calc R 1 1 . .
    C C14 0.5848(3) 0.1514(3) 0.2955(2) 0.0528(9) Uani d . 1 1 . .
    H H14A 0.6076 0.1756 0.2367 0.063 Uiso calc R 1 1 . .
    C C15 0.5995(3) 0.2533(3) 0.3539(2) 0.0585(9) Uani d . 1 1 . .
    C C16 0.3967(3) 0.2589(3) 0.30242(19) 0.0485(8) Uani d . 1 1 . .
    H H16A 0.4075 0.2919 0.2444 0.058 Uiso calc R 1 1 . .
    C C17 0.2590(3) 0.2721(3) 0.32667(19) 0.0462(8) Uani d . 1 1 . .
    C C18 0.2099(3) 0.3460(2) 0.3847(2) 0.0489(8) Uani d . 1 1 . .
    C C19 0.2862(3) 0.4331(3) 0.4352(2) 0.0676(10) Uani d . 1 1 . .
    H H19A 0.3618 0.4525 0.4036 0.101 Uiso calc R 1 1 . .
    H H19B 0.3092 0.4008 0.4903 0.101 Uiso calc R 1 1 . .
    H H19C 0.2361 0.5015 0.4440 0.101 Uiso calc R 1 1 . .
    C C20 0.1620(4) 0.2591(4) 0.1789(2) 0.0962(14) Uani d . 1 1 . .
    H H20A 0.1238 0.3335 0.1876 0.144 Uiso calc R 1 1 . .
    H H20B 0.1089 0.2137 0.1414 0.144 Uiso calc R 1 1 . .
    H H20C 0.2443 0.2685 0.1528 0.144 Uiso calc R 1 1 . .
    C C21 0.6686(3) 0.0503(3) 0.3200(3) 0.0778(11) Uani d . 1 1 . .
    H H21A 0.7553 0.0758 0.3243 0.117 Uiso calc R 1 1 . .
    H H21B 0.6622 -0.0086 0.2764 0.117 Uiso calc R 1 1 . .
    H H21C 0.6416 0.0196 0.3747 0.117 Uiso calc R 1 1 . .
loop_
    _atom_site_aniso_label
    _atom_site_aniso_U_11
    _atom_site_aniso_U_22
    _atom_site_aniso_U_33
    _atom_site_aniso_U_12
    _atom_site_aniso_U_13
    _atom_site_aniso_U_23
    O1 0.0446(16) 0.0785(18) 0.135(2) -0.0044(14) -0.0081(16) -0.0317(17)
    O2 0.0391(13) 0.0468(12) 0.0939(16) -0.0028(11) 0.0040(13) -0.0164(12)
    N1 0.0413(17) 0.0588(16) 0.0606(16) 0.0050(14) 0.0022(14) -0.0076(15)
    N2 0.0418(17) 0.0653(18) 0.0742(19) 0.0057(15) 0.0050(15) -0.0194(16)
    C1 0.054(2) 0.071(2) 0.067(2) 0.0120(19) 0.0064(19) -0.007(2)
    C2 0.065(3) 0.094(3) 0.083(3) 0.022(2) 0.011(2) -0.013(3)
    C3 0.094(4) 0.082(3) 0.084(3) 0.030(3) 0.007(3) -0.022(2)
    C4 0.090(3) 0.073(3) 0.065(2) 0.009(2) -0.004(2) -0.018(2)
    C5 0.066(3) 0.068(2) 0.051(2) 0.008(2) -0.0021(18) -0.0071(18)
    C6 0.053(2) 0.061(2) 0.0441(18) 0.0110(18) 0.0035(17) -0.0011(17)
    C7 0.040(2) 0.052(2) 0.062(2) 0.0034(15) 0.0010(16) -0.0070(18)
    C8 0.037(2) 0.078(3) 0.128(3) -0.003(2) 0.009(2) -0.039(3)
    C9 0.042(2) 0.088(3) 0.138(4) -0.009(2) 0.000(2) -0.055(3)
    C10 0.050(2) 0.061(2) 0.066(2) 0.0008(18) -0.0068(18) -0.0180(18)
    C11 0.056(2) 0.067(2) 0.075(2) -0.0019(19) -0.0070(19) -0.0314(19)
    C12 0.064(3) 0.067(2) 0.073(2) 0.0121(19) -0.005(2) -0.027(2)
    C13 0.046(2) 0.0500(18) 0.0440(17) 0.0033(14) 0.0070(16) -0.0049(16)
    C14 0.044(2) 0.057(2) 0.0566(19) 0.0050(16) 0.0108(17) -0.0030(17)
    C15 0.038(2) 0.054(2) 0.084(2) -0.0033(18) 0.0100(19) -0.006(2)
    C16 0.0470(19) 0.0466(18) 0.0518(17) 0.0021(15) 0.0030(16) 0.0021(17)
    C17 0.0387(19) 0.0442(18) 0.0557(18) -0.0011(14) -0.0006(15) -0.0051(16)
    C18 0.043(2) 0.0490(19) 0.0546(19) 0.0014(16) -0.0012(16) -0.0066(16)
    C19 0.049(2) 0.069(2) 0.085(2) 0.0004(19) 0.004(2) -0.030(2)
    C20 0.103(3) 0.100(3) 0.085(3) 0.018(3) -0.043(3) -0.016(3)
    C21 0.065(2) 0.063(2) 0.105(3) 0.014(2) -0.007(2) -0.020(2)
_geom_special_details
;
All e.s.d.'s (except the e.s.d. in the dihedral angle between two l.s. planes)
are estimated using the full covariance matrix. The cell e.s.d.'s are taken
into account individually in the estimation of e.s.d.'s in distances, angles
and torsion angles; correlations between e.s.d.'s in cell parameters are only
used when they are defined by crystal symmetry. An approximate (isotropic)
treatment of cell e.s.d.'s is used for estimating e.s.d.'s involving l.s.
planes.
;
loop_
    _geom_bond_atom_site_label_1
    _geom_bond_atom_site_label_2
    _geom_bond_site_symmetry_2
    _geom_bond_distance
    _geom_bond_publ_flag
    O1 C15 . 1.202(4) ?
    O2 C15 . 1.357(4) ?
    O2 C16 . 1.449(4) ?
    N1 C7 . 1.298(4) ?
    N1 N2 . 1.365(3) ?
    N2 C6 . 1.385(4) ?
    N2 H2A . 0.8779 ?
    C1 C2 . 1.371(4) ?
    C1 C6 . 1.396(4) ?
    C1 H1B . 0.9300 ?
    C2 C3 . 1.367(6) ?
    C2 H2B . 0.9300 ?
    C3 C4 . 1.380(5) ?
    C3 H3A . 0.9300 ?
    C4 C5 . 1.378(5) ?
    C4 H4A . 0.9300 ?
    C5 C6 . 1.381(5) ?
    C5 H5A . 0.9300 ?
    C7 C8 . 1.440(4) ?
    C7 C18 . 1.471(4) ?
    C8 C9 . 1.325(5) ?
    C8 H8A . 0.9300 ?
    C9 C10 . 1.495(5) ?
    C9 H9A . 0.9300 ?
    C10 C17 . 1.533(4) ?
    C10 C11 . 1.542(5) ?
    C10 C20 . 1.554(5) ?
    C11 C12 . 1.528(4) ?
    C11 H11A . 0.9700 ?
    C11 H11B . 0.9700 ?
    C12 C13 . 1.501(4) ?
    C12 H12A . 0.9700 ?
    C12 H12B . 0.9700 ?
    C13 C16 . 1.515(4) ?
    C13 C14 . 1.520(4) ?
    C13 H13A . 0.9800 ?
    C14 C15 . 1.492(4) ?
    C14 C21 . 1.513(4) ?
    C14 H14A . 0.9800 ?
    C16 C17 . 1.502(4) ?
    C16 H16A . 0.9800 ?
    C17 C18 . 1.341(4) ?
    C18 C19 . 1.506(4) ?
    C19 H19A . 0.9600 ?
    C19 H19B . 0.9600 ?
    C19 H19C . 0.9600 ?
    C20 H20A . 0.9600 ?
    C20 H20B . 0.9600 ?
    C20 H20C . 0.9600 ?
    C21 H21A . 0.9600 ?
    C21 H21B . 0.9600 ?
    C21 H21C . 0.9600 ?
loop_
    _geom_angle_atom_site_label_1
    _geom_angle_atom_site_label_2
    _geom_angle_atom_site_label_3
    _geom_angle_site_symmetry_1
    _geom_angle_site_symmetry_3
    _geom_angle
    _geom_angle_publ_flag
    C15 O2 C16 . . 108.3(2) ?
    C7 N1 N2 . . 118.4(3) ?
    N1 N2 C6 . . 119.3(3) ?
    N1 N2 H2A . . 120.9 ?
    C6 N2 H2A . . 119.4 ?
    C2 C1 C6 . . 119.8(4) ?
    C2 C1 H1B . . 120.1 ?
    C6 C1 H1B . . 120.1 ?
    C3 C2 C1 . . 121.3(4) ?
    C3 C2 H2B . . 119.4 ?
    C1 C2 H2B . . 119.4 ?
    C2 C3 C4 . . 119.2(4) ?
    C2 C3 H3A . . 120.4 ?
    C4 C3 H3A . . 120.4 ?
    C5 C4 C3 . . 120.5(4) ?
    C5 C4 H4A . . 119.8 ?
    C3 C4 H4A . . 119.8 ?
    C4 C5 C6 . . 120.3(4) ?
    C4 C5 H5A . . 119.8 ?
    C6 C5 H5A . . 119.8 ?
    C5 C6 N2 . . 122.9(3) ?
    C5 C6 C1 . . 119.0(3) ?
    N2 C6 C1 . . 118.1(3) ?
    N1 C7 C8 . . 125.3(3) ?
    N1 C7 C18 . . 117.1(3) ?
    C8 C7 C18 . . 117.6(3) ?
    C9 C8 C7 . . 121.2(3) ?
    C9 C8 H8A . . 119.4 ?
    C7 C8 H8A . . 119.4 ?
    C8 C9 C10 . . 123.9(4) ?
    C8 C9 H9A . . 118.0 ?
    C10 C9 H9A . . 118.0 ?
    C9 C10 C17 . . 110.2(3) ?
    C9 C10 C11 . . 106.8(3) ?
    C17 C10 C11 . . 114.2(3) ?
    C9 C10 C20 . . 107.6(3) ?
    C17 C10 C20 . . 108.4(3) ?
    C11 C10 C20 . . 109.4(3) ?
    C12 C11 C10 . . 114.3(3) ?
    C12 C11 H11A . . 108.7 ?
    C10 C11 H11A . . 108.7 ?
    C12 C11 H11B . . 108.7 ?
    C10 C11 H11B . . 108.7 ?
    H11A C11 H11B . . 107.6 ?
    C13 C12 C11 . . 107.6(3) ?
    C13 C12 H12A . . 110.2 ?
    C11 C12 H12A . . 110.2 ?
    C13 C12 H12B . . 110.2 ?
    C11 C12 H12B . . 110.2 ?
    H12A C12 H12B . . 108.5 ?
    C12 C13 C16 . . 110.3(3) ?
    C12 C13 C14 . . 122.2(3) ?
    C16 C13 C14 . . 100.8(2) ?
    C12 C13 H13A . . 107.6 ?
    C16 C13 H13A . . 107.6 ?
    C14 C13 H13A . . 107.6 ?
    C15 C14 C21 . . 113.5(3) ?
    C15 C14 C13 . . 100.6(3) ?
    C21 C14 C13 . . 118.1(3) ?
    C15 C14 H14A . . 108.0 ?
    C21 C14 H14A . . 108.0 ?
    C13 C14 H14A . . 108.0 ?
    O1 C15 O2 . . 120.2(3) ?
    O1 C15 C14 . . 129.2(3) ?
    O2 C15 C14 . . 110.6(3) ?
    O2 C16 C17 . . 116.9(2) ?
    O2 C16 C13 . . 103.3(2) ?
    C17 C16 C13 . . 113.9(3) ?
    O2 C16 H16A . . 107.4 ?
    C17 C16 H16A . . 107.4 ?
    C13 C16 H16A . . 107.4 ?
    C18 C17 C16 . . 127.0(3) ?
    C18 C17 C10 . . 122.9(3) ?
    C16 C17 C10 . . 109.8(3) ?
    C17 C18 C7 . . 119.6(3) ?
    C17 C18 C19 . . 124.6(3) ?
    C7 C18 C19 . . 115.8(3) ?
    C18 C19 H19A . . 109.5 ?
    C18 C19 H19B . . 109.5 ?
    H19A C19 H19B . . 109.5 ?
    C18 C19 H19C . . 109.5 ?
    H19A C19 H19C . . 109.5 ?
    H19B C19 H19C . . 109.5 ?
    C10 C20 H20A . . 109.5 ?
    C10 C20 H20B . . 109.5 ?
    H20A C20 H20B . . 109.5 ?
    C10 C20 H20C . . 109.5 ?
    H20A C20 H20C . . 109.5 ?
    H20B C20 H20C . . 109.5 ?
    C14 C21 H21A . . 109.5 ?
    C14 C21 H21B . . 109.5 ?
    H21A C21 H21B . . 109.5 ?
    C14 C21 H21C . . 109.5 ?
    H21A C21 H21C . . 109.5 ?
    H21B C21 H21C . . 109.5 ?
loop_
    _geom_torsion_atom_site_label_1
    _geom_torsion_atom_site_label_2
    _geom_torsion_atom_site_label_3
    _geom_torsion_atom_site_label_4
    _geom_torsion_site_symmetry_1
    _geom_torsion_site_symmetry_2
    _geom_torsion_site_symmetry_3
    _geom_torsion_site_symmetry_4
    _geom_torsion
    _geom_torsion_publ_flag
    C7 N1 N2 C6 . . . . -171.3(3) ?
    C6 C1 C2 C3 . . . . 1.4(6) ?
    C1 C2 C3 C4 . . . . -0.7(6) ?
    C2 C3 C4 C5 . . . . -0.1(6) ?
    C3 C4 C5 C6 . . . . 0.3(5) ?
    C4 C5 C6 N2 . . . . 179.3(3) ?
    C4 C5 C6 C1 . . . . 0.3(5) ?
    N1 N2 C6 C5 . . . . -3.0(5) ?
    N1 N2 C6 C1 . . . . 176.0(3) ?
    C2 C1 C6 C5 . . . . -1.2(5) ?
    C2 C1 C6 N2 . . . . 179.8(3) ?
    N2 N1 C7 C8 . . . . -0.7(5) ?
    N2 N1 C7 C18 . . . . 179.0(3) ?
    N1 C7 C8 C9 . . . . 165.1(4) ?
    C18 C7 C8 C9 . . . . -14.7(5) ?
    C7 C8 C9 C10 . . . . -0.8(7) ?
    C8 C9 C10 C17 . . . . 17.8(6) ?
    C8 C9 C10 C11 . . . . 142.3(4) ?
    C8 C9 C10 C20 . . . . -100.2(5) ?
    C9 C10 C11 C12 . . . . -169.5(3) ?
    C17 C10 C11 C12 . . . . -47.5(4) ?
    C20 C10 C11 C12 . . . . 74.3(4) ?
    C10 C11 C12 C13 . . . . 54.0(4) ?
    C11 C12 C13 C16 . . . . -60.2(4) ?
    C11 C12 C13 C14 . . . . -178.2(3) ?
    C12 C13 C14 C15 . . . . 159.0(3) ?
    C16 C13 C14 C15 . . . . 36.5(3) ?
    C12 C13 C14 C21 . . . . -76.9(4) ?
    C16 C13 C14 C21 . . . . 160.6(3) ?
    C16 O2 C15 O1 . . . . 179.4(3) ?
    C16 O2 C15 C14 . . . . -1.8(3) ?
    C21 C14 C15 O1 . . . . 28.7(5) ?
    C13 C14 C15 O1 . . . . 155.9(4) ?
    C21 C14 C15 O2 . . . . -150.0(3) ?
    C13 C14 C15 O2 . . . . -22.8(3) ?
    C15 O2 C16 C17 . . . . 151.9(3) ?
    C15 O2 C16 C13 . . . . 26.1(3) ?
    C12 C13 C16 O2 . . . . -169.4(2) ?
    C14 C13 C16 O2 . . . . -38.9(3) ?
    C12 C13 C16 C17 . . . . 62.9(3) ?
    C14 C13 C16 C17 . . . . -166.7(3) ?
    O2 C16 C17 C18 . . . . 13.5(5) ?
    C13 C16 C17 C18 . . . . 133.9(3) ?
    O2 C16 C17 C10 . . . . -172.9(2) ?
    C13 C16 C17 C10 . . . . -52.4(3) ?
    C9 C10 C17 C18 . . . . -21.6(5) ?
    C11 C10 C17 C18 . . . . -141.8(3) ?
    C20 C10 C17 C18 . . . . 95.9(4) ?
    C9 C10 C17 C16 . . . . 164.4(3) ?
    C11 C10 C17 C16 . . . . 44.3(4) ?
    C20 C10 C17 C16 . . . . -78.0(3) ?
    C16 C17 C18 C7 . . . . -178.8(3) ?
    C10 C17 C18 C7 . . . . 8.3(5) ?
    C16 C17 C18 C19 . . . . 1.7(5) ?
    C10 C17 C18 C19 . . . . -171.2(3) ?
    N1 C7 C18 C17 . . . . -169.1(3) ?
    C8 C7 C18 C17 . . . . 10.7(5) ?
    N1 C7 C18 C19 . . . . 10.4(4) ?
    C8 C7 C18 C19 . . . . -169.8(3) ?
loop_
    _geom_hbond_atom_site_label_D
    _geom_hbond_atom_site_label_H
    _geom_hbond_atom_site_label_A
    _geom_hbond_site_symmetry_A
    _geom_hbond_distance_DH
    _geom_hbond_distance_HA
    _geom_hbond_distance_DA
    _geom_hbond_angle_DHA
    _geom_hbond_publ_flag
    N2 H2A O1 1_455 0.8800 2.1200 2.978(4) 164.00 yes
    C8 H8A O1 1_455 0.9300 2.4300 3.290(4) 153.00 yes
