# Supplementary material for: 3,5a,9-Trimethyl-8-(2-phenylhydrazin-1-ylidene)-4,5,5a,9b-tetrahydro-3aH,8H-naphtho[1,2-b]furan-2(3H)-one
Source: Acta Crystallogr Sect E Struct Rep Online. 2012 Jun 16;68(Pt 7):o2112. doi: 10.1107/S1600536812023847 (PMC3393924; doi:10.1107/S1600536812023847)
Supplement: Supplementary file 2 [file e-68-o2112-Isup2.hkl]

# 
# h,k,l, Fc-squared, Fo-squared, sigma(Fo-squared) and status flag 
# 
data_I
_shelx_title ' a in P2(1)2(1)2(1)' 
_shelx_refln_list_code          4 
_shelx_F_calc_maximum      185.16 
_exptl_crystal_F_000       720.00 
_reflns_d_resolution_high  0.8255 
 
loop_ 
 _symmetry_equiv_pos_as_xyz 
 'x, y, z' 
 '-x+1/2, -y, z+1/2' 
 'x+1/2, -y+1/2, -z' 
 '-x, y+1/2, -z+1/2' 
 
_cell_length_a    10.5104 
_cell_length_b    11.5726 
_cell_length_c    15.4401 
_cell_angle_alpha  90.000 
_cell_angle_beta   90.000 
_cell_angle_gamma  90.000 
 
_shelx_F_squared_multiplier     1.000 
 
loop_ 
 _refln_index_h 
 _refln_index_k 
 _refln_index_l 
 _refln_F_squared_calc 
 _refln_F_squared_meas 
 _refln_F_squared_sigma 
 _refln_observed_status 
   2   0   0     1328.80     1289.33     30.30 o 
   4   0   0       45.90       32.49      8.05 o 
   6   0   0        0.01       -2.12      4.01 o 
   8   0   0        1.13        2.63      4.40 o 
  10   0   0      157.66      162.33     26.71 o 
  12   0   0       44.70       25.27     17.22 o 
   1   1   0     3604.65     3582.24     23.14 o 
   2   1   0     5862.76     5883.13     50.61 o 
   3   1   0      657.17      651.87     16.90 o 
   4   1   0      232.58      251.59     13.61 o 
   5   1   0      372.21      416.36     17.03 o 
   6   1   0      175.43      187.20     14.88 o 
   7   1   0      139.52      127.30     10.06 o 
   8   1   0        0.71       -0.24      4.03 o 
   9   1   0        0.00       -1.71      3.73 o 
  10   1   0      190.60      186.75     20.39 o 
  11   1   0       18.51       20.32      9.36 o 
  12   1   0        6.16        6.20      8.71 o 
   0   2   0    11059.94    10874.79    122.88 o 
   1   2   0     1788.14     1661.48     14.12 o 
   2   2   0      982.86      954.99     11.28 o 
   3   2   0      259.23      247.91      6.54 o 
   4   2   0      197.67      187.51     10.72 o 
   5   2   0     1142.03     1214.71     29.86 o 
   6   2   0        1.22        5.21      3.18 o 
   7   2   0       82.22       88.58      8.96 o 
   8   2   0        4.03        2.31      6.27 o 
   9   2   0       13.29        9.24      6.72 o 
  10   2   0       85.20       99.73     11.03 o 
  11   2   0        0.04        5.87      6.94 o 
  12   2   0       54.87       40.93     11.77 o 
   1   3   0        0.39       -1.60      1.74 o 
   2   3   0     3020.35     2935.09     23.85 o 
   3   3   0        5.74        5.09      2.12 o 
   4   3   0      538.91      500.41      8.87 o 
   5   3   0      148.12      153.21     10.08 o 
   6   3   0      185.75      183.38     11.77 o 
   7   3   0      429.52      429.37     16.67 o 
   8   3   0        8.86       11.88      5.04 o 
   9   3   0        4.61        6.12      5.29 o 
  10   3   0       19.49       17.55      7.37 o 
  11   3   0       11.01        9.06      7.28 o 
  12   3   0        5.03        1.49      7.50 o 
   0   4   0     1825.84     1794.29     30.53 o 
   1   4   0     4125.79     4113.73     32.30 o 
   2   4   0     2493.47     2714.59     24.56 o 
   3   4   0       85.78       75.37      4.43 o 
   4   4   0        1.07       -1.97      1.89 o 
   5   4   0      121.86      129.92      6.86 o 
   6   4   0      284.82      275.68     12.12 o 
   7   4   0      512.14      511.20     15.64 o 
   8   4   0      266.61      252.93     15.99 o 
   9   4   0        0.05       -0.28      4.15 o 
  10   4   0       31.58       28.79      8.49 o 
  11   4   0       27.74       10.73      8.04 o 
  12   4   0        7.45       -0.24      8.32 o 
   1   5   0      104.29      100.64      5.64 o 
   2   5   0       25.87       28.54      3.57 o 
   3   5   0      614.32      625.75     11.88 o 
   4   5   0      397.17      414.50      9.58 o 
   5   5   0       87.27       94.28      6.54 o 
   6   5   0        2.49        0.14      3.16 o 
   7   5   0      496.62      486.80     15.55 o 
   8   5   0      908.02      944.59     22.89 o 
   9   5   0       15.67       13.00      5.87 o 
  10   5   0        3.57       -0.72      4.86 o 
  11   5   0        5.75       -0.53      7.49 o 
   0   6   0     1272.38     1214.77     29.34 o 
   1   6   0      930.65      954.16     18.24 o 
   2   6   0      266.98      262.67      8.45 o 
   3   6   0      241.91      254.98     17.75 o 
   4   6   0       30.46       28.49      4.14 o 
   5   6   0      133.78      150.78      7.14 o 
   6   6   0       52.40       58.74      6.99 o 
   7   6   0        0.46        1.75      4.02 o 
   8   6   0      368.49      351.42     19.84 o 
   9   6   0       25.15       15.05     10.02 o 
  10   6   0       30.13       33.48      8.67 o 
  11   6   0        0.44        0.44      5.79 o 
   1   7   0      318.33      336.28     11.75 o 
   2   7   0      267.70      279.36      9.94 o 
   3   7   0        2.52        2.27      2.88 o 
   4   7   0        4.47        7.65      3.27 o 
   5   7   0       54.90       50.00      5.19 o 
   6   7   0        0.03        1.79      3.69 o 
   7   7   0       83.84       75.10     10.54 o 
   8   7   0       40.24       43.34      9.09 o 
   9   7   0       59.90       53.95     11.86 o 
  10   7   0       18.82       12.49      7.86 o 
  11   7   0        4.69       20.28      9.00 o 
   0   8   0       74.36       59.41     11.06 o 
   1   8   0      213.99      235.37     22.06 o 
   2   8   0        6.93        2.49      3.58 o 
   3   8   0      202.85      230.05     10.29 o 
   4   8   0      168.76      172.74      9.28 o 
   5   8   0       17.80       24.32      5.64 o 
   6   8   0      169.51      142.12     13.99 o 
   7   8   0      253.76      240.68     17.96 o 
   8   8   0        1.15       -4.64      7.55 o 
   9   8   0        2.31       22.67      7.76 o 
  10   8   0        0.00        3.69      8.33 o 
   1   9   0      137.74      126.59      9.93 o 
   2   9   0       63.34       68.31      8.98 o 
   3   9   0       20.92       21.68      5.28 o 
   4   9   0       11.40       11.88      4.32 o 
   5   9   0        0.19       -5.53      3.69 o 
   6   9   0       74.12       98.31     19.90 o 
   7   9   0      101.27       98.60     12.80 o 
   8   9   0       24.45       12.62     14.25 o 
   9   9   0       27.40       19.99      8.67 o 
   0  10   0      439.09      438.33     54.49 o 
   1  10   0       38.93       50.92      7.51 o 
   2  10   0        0.89        1.34      4.01 o 
   3  10   0       49.57       41.90      7.07 o 
   4  10   0       30.54       25.82      7.35 o 
   5  10   0      106.37      120.04     13.60 o 
   6  10   0      104.82      119.34     22.37 o 
   7  10   0        4.59        0.30      6.25 o 
   8  10   0        0.47       -3.00      5.97 o 
   1  11   0        1.94        7.89      4.90 o 
   2  11   0        3.44       -0.33      4.32 o 
   3  11   0        6.61       12.94      5.21 o 
   4  11   0       16.61       26.55      7.93 o 
   5  11   0        0.00       -8.02      5.35 o 
   6  11   0       53.70       49.71     16.90 o 
   7  11   0       10.19        2.45      6.80 o 
   0  12   0        2.59       -8.82      5.88 o 
   1  12   0      149.17      155.34     13.04 o 
   2  12   0       27.92       24.56      8.02 o 
   3  12   0       10.13        8.68      6.24 o 
   4  12   0        0.92       -0.28      6.25 o 
   5  12   0        2.48       10.36      8.01 o 
   6  12   0       19.77       15.98     10.93 o 
   1  13   0       44.05       49.67      8.58 o 
   2  13   0        1.29        2.43      5.24 o 
   3  13   0        0.45        4.12      5.76 o 
   4  13   0        2.07       14.02      7.27 o 
   0  14   0       12.21       13.51     10.05 o 
   1   0   1     2375.50     2245.35     13.98 o 
   2   0   1       22.20       18.79      3.34 o 
   3   0   1      244.22      239.97     11.37 o 
   4   0   1      688.41      686.27     14.44 o 
   5   0   1     1797.72     1932.67     30.56 o 
   6   0   1     1298.61     1475.85     26.36 o 
   7   0   1        2.22        1.61      2.97 o 
   8   0   1        0.63        0.44      3.07 o 
   9   0   1       59.76       62.36     14.83 o 
  10   0   1        1.56       16.28      7.52 o 
  11   0   1       35.12       57.19     14.36 o 
  12   0   1        2.37      -11.99      9.69 o 
   0   1   1     5170.86     5082.31     34.18 o 
   1   1   1     6076.76     5880.99     35.22 o 
   2   1   1     2049.30     2001.17     15.40 o 
   3   1   1      242.64      245.18      4.37 o 
   4   1   1     1684.52     1787.44     16.94 o 
   5   1   1     1483.50     1564.18     18.58 o 
   6   1   1       52.79       54.23      4.32 o 
   7   1   1       80.89       83.21      5.42 o 
   8   1   1        9.89        5.59      3.04 o 
   9   1   1      145.79      135.13      9.53 o 
  10   1   1      178.47      143.01     12.71 o 
  11   1   1       16.57       18.69      6.47 o 
  12   1   1        2.29        0.50      5.33 o 
   0   2   1      668.04      611.81      9.01 o 
   1   2   1     5289.53     5123.66     34.47 o 
   2   2   1      327.78      301.73      3.98 o 
   3   2   1      308.56      324.79      8.46 o 
   4   2   1      477.76      482.53      8.72 o 
   5   2   1      391.38      402.20      9.65 o 
   6   2   1      120.68      122.38      5.05 o 
   7   2   1      173.09      173.01      8.58 o 
   8   2   1      186.55      182.20     10.30 o 
   9   2   1      204.10      188.72     10.23 o 
  10   2   1      115.96      111.87     11.50 o 
  11   2   1        8.33       13.37      5.60 o 
  12   2   1        1.30        6.39      6.04 o 
   0   3   1      127.50      124.86      5.41 o 
   1   3   1      167.90      170.98      3.84 o 
   2   3   1       62.74       62.59      2.57 o 
   3   3   1       14.58       13.02      1.62 o 
   4   3   1      351.57      387.44      6.85 o 
   5   3   1      341.62      324.34      9.74 o 
   6   3   1       62.62       64.14      7.00 o 
   7   3   1      479.19      492.71     13.92 o 
   8   3   1       39.18       43.01      5.00 o 
   9   3   1       14.24       18.77      4.20 o 
  10   3   1       14.43       18.36      4.12 o 
  11   3   1       26.81       34.73      7.24 o 
  12   3   1       31.85       41.80      9.64 o 
   0   4   1     2397.67     2349.09     22.78 o 
   1   4   1      225.94      218.93      5.43 o 
   2   4   1     1022.56     1109.68     10.59 o 
   3   4   1      882.09      936.41      9.85 o 
   4   4   1      138.80      157.58      5.16 o 
   5   4   1       39.48       34.52      2.98 o 
   6   4   1      115.90      119.33      5.12 o 
   7   4   1      344.71      314.59      8.89 o 
   8   4   1      234.19      217.36      9.65 o 
   9   4   1       50.50       46.34      5.69 o 
  10   4   1        7.91        8.41      3.81 o 
  11   4   1        3.76       -2.23      3.76 o 
  12   4   1       17.26       25.40      7.49 o 
   0   5   1      283.72      287.30      9.28 o 
   1   5   1      853.90      811.59     10.27 o 
   2   5   1      473.05      490.08      7.35 o 
   3   5   1      363.39      362.46      6.37 o 
   4   5   1      299.39      290.26      5.73 o 
   5   5   1      128.85      130.41      5.83 o 
   6   5   1       10.31        9.68      2.25 o 
   7   5   1      241.78      222.55      8.31 o 
   8   5   1       54.72       51.02      5.48 o 
   9   5   1       67.31       58.32      5.83 o 
  10   5   1       55.47       62.84      7.00 o 
  11   5   1       19.69       17.61      5.32 o 
   0   6   1      276.56      263.02      9.97 o 
   1   6   1       51.07       62.72      3.95 o 
   2   6   1      410.85      434.86      8.17 o 
   3   6   1      742.86      779.11     10.59 o 
   4   6   1      148.15      155.27      5.20 o 
   5   6   1      140.79      154.58      5.03 o 
   6   6   1       83.02       81.74      5.60 o 
   7   6   1       89.78       89.63      6.89 o 
   8   6   1      169.68      164.30      9.81 o 
   9   6   1      121.58      118.17      9.23 o 
  10   6   1       15.51       13.55      4.96 o 
  11   6   1        3.82       -1.72      4.74 o 
   0   7   1       53.77       61.83      7.45 o 
   1   7   1       12.44       13.13      2.72 o 
   2   7   1       97.95      107.05      5.39 o 
   3   7   1       58.03       58.06      3.98 o 
   4   7   1        1.38       -1.04      2.05 o 
   5   7   1      111.44      116.88      5.67 o 
   6   7   1      152.92      145.51      8.27 o 
   7   7   1      275.99      278.16     11.35 o 
   8   7   1       31.80       37.24      7.43 o 
   9   7   1        3.61       14.03      4.87 o 
  10   7   1        4.31        8.71      5.29 o 
  11   7   1        5.77        0.74      4.94 o 
   0   8   1      190.48      203.76     12.67 o 
   1   8   1      139.24      153.85      7.22 o 
   2   8   1        3.55        3.31      2.38 o 
   3   8   1        2.68        1.00      2.46 o 
   4   8   1       14.91       12.84      2.86 o 
   5   8   1      166.46      187.45      8.25 o 
   6   8   1       33.32       39.77      5.31 o 
   7   8   1      214.88      213.38     12.10 o 
   8   8   1       22.85       28.42      5.57 o 
   9   8   1       53.19       63.27      7.65 o 
  10   8   1        2.40        0.09      5.21 o 
   0   9   1      119.56      111.32     13.77 o 
   1   9   1       48.46       46.72      4.84 o 
   2   9   1       24.18       20.23      4.09 o 
   3   9   1       25.92       25.23      3.84 o 
   4   9   1       13.47       13.40      3.42 o 
   5   9   1        1.11        5.30      3.52 o 
   6   9   1       60.25       67.06     10.39 o 
   7   9   1       11.61       12.20      4.52 o 
   8   9   1        1.08       -5.62      3.75 o 
   9   9   1        4.36        0.28      5.14 o 
   0  10   1       94.60       94.95      9.52 o 
   1  10   1       63.49       63.69      5.72 o 
   2  10   1      154.75      166.22      8.59 o 
   3  10   1       51.72       53.39      5.29 o 
   4  10   1       11.24        7.23      3.42 o 
   5  10   1       68.44       74.82      7.85 o 
   6  10   1       26.16       32.83      5.95 o 
   7  10   1       47.14       55.13      7.54 o 
   8  10   1        7.18       -2.43      4.66 o 
   0  11   1      403.63      409.69     17.97 o 
   1  11   1       62.55       57.21      6.93 o 
   2  11   1        3.06        4.26      3.15 o 
   3  11   1       17.65       15.01      4.48 o 
   4  11   1        7.57       15.52      4.66 o 
   5  11   1        4.98        9.45      4.71 o 
   6  11   1       32.23       41.11      6.76 o 
   7  11   1        5.58       11.87      4.78 o 
   0  12   1       10.14       11.88      5.58 o 
   1  12   1        9.38       16.71      4.21 o 
   2  12   1       34.24       41.78      5.35 o 
   3  12   1        6.57        4.01      4.23 o 
   4  12   1       27.82       40.33      6.83 o 
   5  12   1       35.91       37.23      6.76 o 
   6  12   1        7.53        9.73      5.18 o 
   0  13   1        0.16       -1.45      5.07 o 
   1  13   1       12.72       10.04      4.19 o 
   2  13   1       10.47       12.29      4.73 o 
   3  13   1        8.22       12.61      5.35 o 
   4  13   1        2.85        9.77      5.00 o 
   0   0   2      158.55      146.77      3.92 o 
   1   0   2     1840.00     1859.30     16.43 o 
   2   0   2      292.88      281.84      5.79 o 
   3   0   2      122.83      127.10      5.44 o 
   4   0   2        9.41        7.38      3.13 o 
   5   0   2     3024.76     3308.59     39.04 o 
   6   0   2      112.77      105.38      7.69 o 
   7   0   2       31.02       32.59      9.78 o 
   8   0   2        1.02        0.56      3.27 o 
   9   0   2      173.74      173.28     32.65 o 
  10   0   2       21.79       24.26      8.66 o 
  11   0   2        0.84        9.12      7.36 o 
  12   0   2        8.35       20.54     16.61 o 
   0   1   2      498.20      504.31      7.94 o 
   1   1   2      927.33      919.86      6.64 o 
   2   1   2      157.60      165.47      3.77 o 
   3   1   2     1965.87     1966.84     13.37 o 
   4   1   2     1244.91     1286.06     19.99 o 
   5   1   2      854.53      915.24     12.41 o 
   6   1   2       57.69       63.45      4.29 o 
   7   1   2       59.22       56.56      4.48 o 
   8   1   2       32.74       41.40      6.39 o 
   9   1   2       87.31       83.50      7.63 o 
  10   1   2       73.31       77.90      9.24 o 
  11   1   2       39.71       39.69      7.76 o 
  12   1   2        5.39       13.13      9.80 o 
   0   2   2     6693.18     6740.98     47.03 o 
   1   2   2      228.89      211.76      3.50 o 
   2   2   2      302.11      301.39      4.84 o 
   3   2   2       75.20       78.04      3.90 o 
   4   2   2       17.04       14.18      2.39 o 
   5   2   2      602.19      649.51     11.42 o 
   6   2   2      227.67      246.88      9.11 o 
   7   2   2       59.08       64.92      6.14 o 
   8   2   2        3.36        3.28      3.34 o 
   9   2   2      115.08      118.37      9.04 o 
  10   2   2       24.27       24.92      6.14 o 
  11   2   2       23.82       27.55      7.96 o 
  12   2   2        8.76       13.07      6.74 o 
   0   3   2      367.42      405.03      9.82 o 
   1   3   2      676.34      660.51      8.76 o 
   2   3   2      163.60      161.59      4.03 o 
   3   3   2      200.79      198.26      4.59 o 
   4   3   2      878.82      879.44     10.51 o 
   5   3   2       45.31       47.73      3.72 o 
   6   3   2      106.01      108.29      7.35 o 
   7   3   2      275.55      278.06     11.06 o 
   8   3   2      348.43      326.54     12.67 o 
   9   3   2       69.12       60.12      6.71 o 
  10   3   2       68.94       64.38      6.05 o 
  11   3   2       12.30       17.02      7.21 o 
  12   3   2        3.86        0.79      6.35 o 
   0   4   2      118.10      117.78      6.37 o 
   1   4   2      474.14      439.62      8.95 o 
   2   4   2      447.71      439.96      7.26 o 
   3   4   2      839.44      915.02      9.38 o 
   4   4   2      797.68      843.64     10.69 o 
   5   4   2       66.84       75.97      4.18 o 
   6   4   2        8.68        7.01      2.19 o 
   7   4   2      275.92      265.87      8.92 o 
   8   4   2      246.80      231.47     10.73 o 
   9   4   2      164.35      156.17      8.90 o 
  10   4   2       39.61       37.04      4.97 o 
  11   4   2        1.72        1.98      3.95 o 
  12   4   2       11.79       15.31      6.77 o 
   0   5   2      265.69      270.74      9.26 o 
   1   5   2      462.19      428.83      8.04 o 
   2   5   2       94.82       99.93      4.56 o 
   3   5   2     1920.03     1977.74     16.21 o 
   4   5   2      141.78      145.19      6.32 o 
   5   5   2       14.71       15.57      2.82 o 
   6   5   2      209.06      216.96      6.86 o 
   7   5   2      416.00      383.77     12.66 o 
   8   5   2      157.74      161.81      8.96 o 
   9   5   2       30.29       26.72      4.61 o 
  10   5   2       18.29       16.49      4.73 o 
  11   5   2        6.43        5.35      4.53 o 
   0   6   2       15.45       11.91      3.34 o 
   1   6   2      485.30      528.13      9.81 o 
   2   6   2      697.59      738.05     10.84 o 
   3   6   2      443.31      421.31      8.43 o 
   4   6   2       26.39       26.67      3.33 o 
   5   6   2        8.93        8.89      2.20 o 
   6   6   2        0.07       -0.06      2.58 o 
   7   6   2      425.37      408.90     11.97 o 
   8   6   2       30.76       36.46      4.93 o 
   9   6   2       49.67       51.01      5.80 o 
  10   6   2        4.67        2.70      4.37 o 
  11   6   2        4.30        7.76      5.53 o 
   0   7   2      401.57      394.11     15.15 o 
   1   7   2       31.79       34.39      3.50 o 
   2   7   2      189.74      192.04      6.87 o 
   3   7   2      215.02      206.91      9.39 o 
   4   7   2       40.05       45.28      3.62 o 
   5   7   2      203.32      210.35      7.17 o 
   6   7   2       43.70       45.19      6.85 o 
   7   7   2      191.66      197.19      9.98 o 
   8   7   2       68.63       76.98      7.03 o 
   9   7   2       14.03        9.62      4.98 o 
  10   7   2        6.19        1.05      4.84 o 
   0   8   2        5.57        3.53      3.41 o 
   1   8   2       51.93       55.29      4.48 o 
   2   8   2       91.37       92.73      5.54 o 
   3   8   2        1.47        3.15      2.66 o 
   4   8   2        3.12       -0.01      2.68 o 
   5   8   2       32.07       24.90      4.00 o 
   6   8   2       71.30       66.66      6.46 o 
   7   8   2       27.45       31.80      5.08 o 
   8   8   2       12.80        1.67      4.07 o 
   9   8   2        7.87        8.61      5.60 o 
  10   8   2       13.44       36.54      7.33 o 
   0   9   2       56.97       44.71      6.75 o 
   1   9   2      104.18      104.76      6.58 o 
   2   9   2       87.73       79.74      5.53 o 
   3   9   2       81.29       78.89      5.58 o 
   4   9   2        3.11        8.19      3.31 o 
   5   9   2      182.92      171.65      9.93 o 
   6   9   2        7.56        5.82      3.66 o 
   7   9   2        0.69        2.94      4.10 o 
   8   9   2        3.67        3.60      5.14 o 
   9   9   2       21.56       17.63      6.38 o 
   0  10   2        3.40       -0.47      3.95 o 
   1  10   2      101.98       95.28      6.72 o 
   2  10   2       11.32       13.45      3.65 o 
   3  10   2       47.20       45.93      4.79 o 
   4  10   2       27.38       26.35      5.05 o 
   5  10   2       28.48       23.96      4.74 o 
   6  10   2       16.06       17.42      5.25 o 
   7  10   2        1.11        4.26      4.11 o 
   8  10   2        1.24       -7.52      5.34 o 
   0  11   2        5.80        6.59      5.26 o 
   1  11   2      140.80      145.49      8.62 o 
   2  11   2       34.61       31.99      4.57 o 
   3  11   2       18.14       25.71      4.74 o 
   4  11   2        0.50        1.76      3.72 o 
   5  11   2       51.52       61.69      7.52 o 
   6  11   2       27.09       27.23      8.77 o 
   7  11   2        1.93       -0.24      5.07 o 
   0  12   2       24.99       26.33      6.68 o 
   1  12   2        2.49        1.87      3.42 o 
   2  12   2        2.68        6.47      3.82 o 
   3  12   2        5.22        2.40      4.08 o 
   4  12   2       15.52       17.39      5.02 o 
   5  12   2        5.67       11.41      5.23 o 
   6  12   2       21.62       22.59      5.86 o 
   0  13   2       44.56       41.75      8.32 o 
   1  13   2        1.75       -1.10      3.68 o 
   2  13   2       13.73       18.69      4.80 o 
   3  13   2        0.86        2.44      4.55 o 
   4  13   2        8.34       15.40      5.38 o 
   1   0   3     2472.38     2431.86     16.42 o 
   2   0   3     3340.17     3280.77     23.44 o 
   3   0   3      546.79      541.87      9.68 o 
   4   0   3        1.27       -0.02      4.14 o 
   5   0   3     1121.96     1170.91     20.87 o 
   6   0   3      211.08      242.74     10.41 o 
   7   0   3        9.91       14.75      4.25 o 
   8   0   3      112.50      111.52      9.27 o 
   9   0   3        7.43       14.45      9.71 o 
  10   0   3      126.67       87.02     13.81 o 
  11   0   3        0.02      -12.63     10.31 o 
  12   0   3        2.02       19.14     16.78 o 
   0   1   3    23667.74    23138.62    122.75 o 
   1   1   3     8636.21     8618.08     32.04 o 
   2   1   3     1241.05     1153.08      8.92 o 
   3   1   3      589.15      582.17      9.84 o 
   4   1   3      488.80      525.92      7.84 o 
   5   1   3      620.41      625.02     10.11 o 
   6   1   3      422.87      425.97      9.07 o 
   7   1   3      217.43      220.52     11.11 o 
   8   1   3        8.75       11.45      5.21 o 
   9   1   3        8.06        8.39      4.14 o 
  10   1   3       47.52       56.61      8.07 o 
  11   1   3        3.94        1.41     10.46 o 
  12   1   3       35.29       30.80     24.29 o 
   0   2   3    34285.02    33902.99    198.60 o 
   1   2   3     1048.65     1081.14     10.63 o 
   2   2   3      744.90      737.87      8.86 o 
   3   2   3      353.83      339.85      5.49 o 
   4   2   3      117.57      105.17      4.98 o 
   5   2   3       47.14       48.87      4.07 o 
   6   2   3      226.94      236.75     12.65 o 
   7   2   3      438.96      452.33     13.23 o 
   8   2   3      105.74       96.38      7.75 o 
   9   2   3       61.12       69.85      7.07 o 
  10   2   3        7.83        2.87      5.01 o 
  11   2   3       17.32       23.60      7.81 o 
  12   2   3        2.09       -1.08     11.76 o 
   0   3   3     1152.36     1209.50     16.62 o 
   1   3   3     1454.71     1402.65     12.97 o 
   2   3   3     2464.65     2416.09     19.47 o 
   3   3   3      142.15      142.25      5.08 o 
   4   3   3      137.67      140.26      4.44 o 
   5   3   3      472.53      445.12      9.62 o 
   6   3   3      100.33      104.78      6.17 o 
   7   3   3      178.96      181.82     12.33 o 
   8   3   3      424.89      413.44     13.87 o 
   9   3   3       35.16       30.14      5.44 o 
  10   3   3      146.94      146.26     14.57 o 
  11   3   3       19.91       24.95      5.99 o 
  12   3   3        1.51        3.49      9.42 o 
   0   4   3       26.16       22.40      3.71 o 
   1   4   3      616.19      603.67      9.05 o 
   2   4   3       68.64       67.93      4.06 o 
   3   4   3      748.91      766.99     10.48 o 
   4   4   3        1.10        3.14      1.74 o 
   5   4   3      291.80      275.53      9.24 o 
   6   4   3      109.55       99.87      5.00 o 
   7   4   3       30.80       33.43      3.60 o 
   8   4   3      392.76      389.43     12.51 o 
   9   4   3       90.24      101.50      8.65 o 
  10   4   3        5.45        9.70      4.15 o 
  11   4   3        6.75       10.14      4.44 o 
  12   4   3       10.00       11.65      9.60 o 
   0   5   3       48.25       63.08      5.88 o 
   1   5   3     1552.18     1516.40     17.12 o 
   2   5   3     1861.03     1921.46     17.92 o 
   3   5   3       59.82       69.26      4.03 o 
   4   5   3      195.99      202.57      5.37 o 
   5   5   3      218.06      209.22      6.28 o 
   6   5   3       18.67       17.74      3.14 o 
   7   5   3      282.97      278.93     11.23 o 
   8   5   3      135.63      117.65      8.43 o 
   9   5   3       47.49       59.41      7.12 o 
  10   5   3       29.87       26.35      7.68 o 
  11   5   3        2.37       -4.09      4.47 o 
   0   6   3      739.98      710.62     16.55 o 
   1   6   3       60.84       71.55      5.76 o 
   2   6   3      345.76      350.47      8.03 o 
   3   6   3      412.29      393.23      8.89 o 
   4   6   3       65.77       60.67      4.07 o 
   5   6   3       21.28       21.55      3.43 o 
   6   6   3      185.81      174.62      8.06 o 
   7   6   3      392.10      390.22     12.72 o 
   8   6   3       14.19       11.14      4.08 o 
   9   6   3        5.27        3.14      3.85 o 
  10   6   3        6.43        9.97      4.88 o 
  11   6   3       14.69       17.34      5.67 o 
   0   7   3      138.47      121.12      7.84 o 
   1   7   3      680.33      682.43     11.47 o 
   2   7   3       63.44       68.87      4.74 o 
   3   7   3       84.40       81.61      5.21 o 
   4   7   3      108.51      100.95      5.44 o 
   5   7   3       20.39       22.72      4.02 o 
   6   7   3      308.51      308.09     10.55 o 
   7   7   3       40.28       30.15      6.29 o 
   8   7   3      161.52      158.28     12.37 o 
   9   7   3        9.90        9.67      5.07 o 
  10   7   3       12.47       12.94      5.45 o 
   0   8   3       12.41       10.81      4.23 o 
   1   8   3       20.47       17.33      3.20 o 
   2   8   3      208.11      215.63      7.86 o 
   3   8   3       14.25       12.66      3.00 o 
   4   8   3       59.96       64.26      4.81 o 
   5   8   3      134.48      130.68      7.27 o 
   6   8   3       68.59       77.85      6.73 o 
   7   8   3       27.48       29.20      5.00 o 
   8   8   3       19.20       21.62      6.05 o 
   9   8   3       22.47       23.84      6.24 o 
  10   8   3        2.42        6.56      5.32 o 
   0   9   3      636.10      592.43     18.39 o 
   1   9   3       32.53       33.20      4.21 o 
   2   9   3       15.22       18.06      3.45 o 
   3   9   3      130.73      142.45      7.19 o 
   4   9   3       82.80       77.95      6.21 o 
   5   9   3        3.85        1.40      3.06 o 
   6   9   3      120.50      122.60      8.73 o 
   7   9   3       31.73       27.60      6.16 o 
   8   9   3        0.58       14.24      5.32 o 
   9   9   3        7.83        6.51      6.76 o 
   0  10   3       42.62       35.81      6.67 o 
   1  10   3      253.66      262.60     10.31 o 
   2  10   3       18.15       14.31      3.60 o 
   3  10   3       44.93       40.63      4.57 o 
   4  10   3       12.97       16.09      4.01 o 
   5  10   3       22.28       18.93      4.74 o 
   6  10   3        2.72        2.47      5.15 o 
   7  10   3        7.16        3.20      5.01 o 
   8  10   3       15.66       17.52      7.53 o 
   0  11   3        8.52       27.51      6.07 o 
   1  11   3       87.17       94.55      7.17 o 
   2  11   3        5.54        6.93      4.62 o 
   3  11   3       18.31       29.50      4.73 o 
   4  11   3        0.18        3.25      3.63 o 
   5  11   3       32.21       38.99      5.96 o 
   6  11   3       24.34       20.50      5.89 o 
   7  11   3       43.96       46.64      7.99 o 
   0  12   3       88.84       98.98     10.77 o 
   1  12   3       68.65       70.43      6.60 o 
   2  12   3        7.18        9.76      3.98 o 
   3  12   3        0.28        3.49      5.28 o 
   4  12   3        3.47       15.68      5.18 o 
   5  12   3        0.22       -5.99      3.99 o 
   6  12   3       15.51       19.83      6.32 o 
   0  13   3        3.45       -0.97      6.28 o 
   1  13   3        8.25        6.78      4.00 o 
   2  13   3       13.38       27.50      5.45 o 
   3  13   3        5.27        7.46      4.96 o 
   4  13   3        1.94        3.66      4.82 o 
   0   0   4      339.59      321.60      8.10 o 
   1   0   4     5355.20     5403.70     35.51 o 
   2   0   4      448.65      399.67      5.58 o 
   3   0   4        8.19       19.87      2.67 o 
   4   0   4     1811.02     1943.39     26.98 o 
   5   0   4      326.47      321.83     10.68 o 
   6   0   4      143.08      135.18     11.68 o 
   7   0   4       22.31       16.54      4.12 o 
   8   0   4        9.21        7.92      5.33 o 
   9   0   4        0.58        8.20      5.83 o 
  10   0   4      133.86      183.86     32.84 o 
  11   0   4        0.21       21.71     13.87 o 
  12   0   4        5.77       19.24     16.67 o 
   0   1   4     4446.43     4314.94     30.64 o 
   1   1   4    10655.11    10599.55     40.42 o 
   2   1   4      867.59      833.33      9.13 o 
   3   1   4       26.01       21.54      2.89 o 
   4   1   4      167.22      147.94      4.54 o 
   5   1   4     1143.74     1145.59     14.07 o 
   6   1   4       33.74       35.11      3.59 o 
   7   1   4       18.70       24.61      3.27 o 
   8   1   4      228.38      209.81     10.22 o 
   9   1   4       33.87       24.90      5.48 o 
  10   1   4        8.87       12.76      5.85 o 
  11   1   4       18.94       33.41     11.77 o 
  12   1   4        3.30      -10.72      9.62 o 
   0   2   4    13760.47    13909.02     98.97 o 
   1   2   4      350.53      336.37      4.74 o 
   2   2   4      777.05      801.57      8.55 o 
   3   2   4      383.00      393.83      5.17 o 
   4   2   4      382.03      381.99      6.67 o 
   5   2   4      175.00      174.84      5.06 o 
   6   2   4      124.76      135.95      6.69 o 
   7   2   4      318.59      317.14     11.13 o 
   8   2   4      188.73      218.39     10.70 o 
   9   2   4       38.09       41.30      7.45 o 
  10   2   4       74.98       77.16     10.54 o 
  11   2   4        9.10        8.97      9.44 o 
  12   2   4        6.89       23.24     25.83 o 
   0   3   4       44.08       35.00      4.11 o 
   1   3   4      261.14      253.25      5.99 o 
   2   3   4      411.20      379.01      7.22 o 
   3   3   4     1048.80     1076.26     12.92 o 
   4   3   4       24.54       29.34      3.12 o 
   5   3   4      317.02      315.98      7.92 o 
   6   3   4      115.08      114.44      5.99 o 
   7   3   4       58.78       52.23      6.37 o 
   8   3   4      240.09      240.67     12.04 o 
   9   3   4       63.59       72.90      8.53 o 
  10   3   4        9.13       15.50      6.06 o 
  11   3   4       14.95       36.11     12.15 o 
  12   3   4        6.91       -2.66      8.51 o 
   0   4   4      793.22      771.00     14.96 o 
   1   4   4       67.22       71.33      4.49 o 
   2   4   4      547.45      608.18     10.07 o 
   3   4   4      135.16      132.96      5.60 o 
   4   4   4       20.82       25.43      2.51 o 
   5   4   4      182.75      166.48      6.13 o 
   6   4   4      103.11      104.08      5.58 o 
   7   4   4      133.64      127.17      9.69 o 
   8   4   4      226.25      217.20     11.99 o 
   9   4   4       23.11       23.57      5.13 o 
  10   4   4       23.56       18.97      5.10 o 
  11   4   4        4.11        6.89      4.64 o 
   0   5   4      249.91      253.22      9.73 o 
   1   5   4      116.78      110.89      5.35 o 
   2   5   4      107.57       90.41      5.15 o 
   3   5   4      161.01      186.79      6.91 o 
   4   5   4      260.58      273.66      6.66 o 
   5   5   4       47.44       46.39      4.45 o 
   6   5   4      119.90      119.88      6.72 o 
   7   5   4      349.20      355.28     10.36 o 
   8   5   4       99.71       92.29      8.54 o 
   9   5   4       17.10       14.23      4.69 o 
  10   5   4        6.75        5.49      5.46 o 
  11   5   4        1.69        2.47      4.27 o 
   0   6   4       62.09       54.21      6.10 o 
   1   6   4      144.62      149.62      6.45 o 
   2   6   4       35.73       34.29      3.92 o 
   3   6   4       38.42       42.99      3.84 o 
   4   6   4       25.95       25.50      3.85 o 
   5   6   4       39.02       41.39      4.55 o 
   6   6   4      220.89      223.36      9.12 o 
   7   6   4      213.82      200.29     10.29 o 
   8   6   4       19.89       17.06      4.83 o 
   9   6   4      154.38      163.39     11.89 o 
  10   6   4        1.14       -5.37      3.58 o 
  11   6   4        8.48       12.30      6.10 o 
   0   7   4        3.04        7.41      3.70 o 
   1   7   4       26.51       28.87      3.75 o 
   2   7   4       61.19       60.75      4.77 o 
   3   7   4       13.89       14.79      3.01 o 
   4   7   4        3.76        4.24      2.51 o 
   5   7   4       39.73       41.11      4.91 o 
   6   7   4      212.94      220.08      9.45 o 
   7   7   4       82.38       78.63     10.47 o 
   8   7   4       40.28       43.13      8.38 o 
   9   7   4       35.54       32.74      5.81 o 
  10   7   4       13.24       11.85      6.07 o 
   0   8   4       61.09       69.42      6.80 o 
   1   8   4       26.63       34.34      3.92 o 
   2   8   4       82.37       75.64      5.63 o 
   3   8   4       78.12       78.30      5.62 o 
   4   8   4       21.95       21.00      4.12 o 
   5   8   4       12.80        6.18      3.45 o 
   6   8   4       21.92       33.09      5.29 o 
   7   8   4        5.84       16.08      4.52 o 
   8   8   4       10.60       17.21      5.11 o 
   9   8   4        2.72       -6.45      5.21 o 
  10   8   4        9.25        8.29      5.54 o 
   0   9   4      738.09      658.28     19.42 o 
   1   9   4      199.72      184.78      8.20 o 
   2   9   4       21.15       17.34      3.63 o 
   3   9   4       48.57       52.73      5.03 o 
   4   9   4        1.03        6.31      3.22 o 
   5   9   4       64.35       58.91      5.49 o 
   6   9   4      140.34      134.61     11.50 o 
   7   9   4       56.66       61.39      7.46 o 
   8   9   4       10.16        1.24      4.91 o 
   9   9   4        3.34        4.11      4.96 o 
   0  10   4        9.43        6.36      5.52 o 
   1  10   4       70.39       70.44      5.86 o 
   2  10   4        5.81        4.53      3.97 o 
   3  10   4        9.46        7.81      3.33 o 
   4  10   4       90.20      105.27      8.76 o 
   5  10   4       21.35       24.66      4.97 o 
   6  10   4        4.80        6.73      4.56 o 
   7  10   4       70.03       74.00      9.68 o 
   8  10   4       37.06       26.15      6.96 o 
   0  11   4        2.18        5.69      4.73 o 
   1  11   4       75.63       71.31      6.26 o 
   2  11   4       90.58       87.03      6.83 o 
   3  11   4        0.85       -3.32      3.27 o 
   4  11   4        7.43       12.82      4.08 o 
   5  11   4        6.06        7.63      4.74 o 
   6  11   4       10.39       18.03      6.00 o 
   7  11   4        2.66       -3.55      4.76 o 
   0  12   4       18.41       26.59      6.80 o 
   1  12   4        0.17       -1.86      3.19 o 
   2  12   4        9.11        7.48      4.22 o 
   3  12   4       17.05       21.16      5.00 o 
   4  12   4        0.48        5.52      4.34 o 
   5  12   4       22.43       22.59      6.51 o 
   0  13   4        0.66       -8.18      5.46 o 
   1  13   4        3.22       -3.62      4.58 o 
   2  13   4        9.89        6.15      4.49 o 
   3  13   4        7.01       -1.83      4.47 o 
   1   0   5     1058.06      999.85     11.18 o 
   2   0   5      956.59      958.13     11.49 o 
   3   0   5       22.73       22.67      3.51 o 
   4   0   5        2.31       -0.39      2.43 o 
   5   0   5      233.57      247.41      9.63 o 
   6   0   5       22.82       16.30      5.37 o 
   7   0   5        0.94       -1.33      3.20 o 
   8   0   5       56.95       69.13     12.70 o 
   9   0   5       21.79       23.73     15.00 o 
  10   0   5       16.42       11.02     12.63 o 
  11   0   5       13.21       16.50     17.26 o 
  12   0   5        0.08        2.29     14.79 o 
   0   1   5       14.61       17.97      2.66 o 
   1   1   5      945.58      932.88      8.06 o 
   2   1   5      158.47      159.33      4.00 o 
   3   1   5       16.25       19.25      2.40 o 
   4   1   5      505.82      508.84      7.88 o 
   5   1   5       61.08       74.04      4.03 o 
   6   1   5      436.11      441.80      9.43 o 
   7   1   5       23.52       22.64      3.37 o 
   8   1   5      262.25      251.67     10.58 o 
   9   1   5       67.84       72.89     10.29 o 
  10   1   5       56.16       35.59     16.47 o 
  11   1   5       27.63       27.91     11.54 o 
  12   1   5        5.33        4.95     10.49 o 
   0   2   5      652.49      595.08     10.84 o 
   1   2   5      149.51      142.52      3.52 o 
   2   2   5      852.75      907.59      9.22 o 
   3   2   5       37.30       41.95      3.26 o 
   4   2   5     1006.14     1033.16     11.63 o 
   5   2   5      331.46      331.57      7.02 o 
   6   2   5      148.43      149.23      6.39 o 
   7   2   5       86.95      100.88      7.29 o 
   8   2   5      219.23      219.17     12.79 o 
   9   2   5        6.02        4.51      5.55 o 
  10   2   5       11.96       -1.66     10.73 o 
  11   2   5        1.27      -11.01      8.51 o 
  12   2   5        1.67       -6.34      8.71 o 
   0   3   5      295.28      277.29      8.74 o 
   1   3   5      657.81      648.54      9.18 o 
   2   3   5      376.63      378.98      7.01 o 
   3   3   5     1549.04     1669.42     16.72 o 
   4   3   5      358.06      370.70      7.93 o 
   5   3   5      127.50      129.33      5.83 o 
   6   3   5      211.93      203.57      7.57 o 
   7   3   5       75.02       73.24      5.66 o 
   8   3   5       86.68      106.96     12.69 o 
   9   3   5      216.82      249.52     14.79 o 
  10   3   5       28.39       37.98     12.89 o 
  11   3   5       11.14       34.11     22.02 o 
   0   4   5     2550.07     2601.34     30.40 o 
   1   4   5      435.87      492.21      8.73 o 
   2   4   5      283.40      289.11      6.86 o 
   3   4   5       29.14       30.76      3.23 o 
   4   4   5      380.78      375.28      9.60 o 
   5   4   5       73.50       69.25      4.93 o 
   6   4   5      246.48      244.25      8.56 o 
   7   4   5      386.50      362.66     11.69 o 
   8   4   5        4.16        4.82      3.40 o 
   9   4   5       30.69       39.12      6.24 o 
  10   4   5       65.17       62.88      9.21 o 
  11   4   5        5.71        2.41      6.00 o 
   0   5   5       54.75       55.27      5.82 o 
   1   5   5      266.94      269.91      9.52 o 
   2   5   5       42.03       53.46      4.27 o 
   3   5   5      104.32      112.50      5.90 o 
   4   5   5        0.06        2.48      2.62 o 
   5   5   5       77.58       79.96      5.58 o 
   6   5   5      141.23      154.79      7.58 o 
   7   5   5      137.21      143.13      8.75 o 
   8   5   5        9.00        9.79      4.17 o 
   9   5   5        7.43        7.96      4.79 o 
  10   5   5       24.70       15.32      5.26 o 
  11   5   5       18.09       25.17      7.73 o 
   0   6   5      108.66      101.55      8.15 o 
   1   6   5      169.81      161.90      6.87 o 
   2   6   5       56.45       59.00      5.04 o 
   3   6   5       34.74       36.08      4.18 o 
   4   6   5       24.29       21.65      3.18 o 
   5   6   5      161.98      165.37      9.34 o 
   6   6   5       35.33       39.63      4.68 o 
   7   6   5      120.92      114.14      8.93 o 
   8   6   5        6.79        6.72      4.98 o 
   9   6   5        6.12        6.40      4.42 o 
  10   6   5        1.00        3.98      5.73 o 
   0   7   5       54.78       47.68      6.40 o 
   1   7   5      110.25       99.23      6.15 o 
   2   7   5       43.33       37.86      4.56 o 
   3   7   5       47.94       53.08      4.61 o 
   4   7   5        6.12        5.59      2.67 o 
   5   7   5      199.48      185.29      8.78 o 
   6   7   5       31.99       30.02      6.71 o 
   7   7   5       14.85       14.72      5.08 o 
   8   7   5      107.00      127.73     10.67 o 
   9   7   5       11.63        2.15      4.80 o 
  10   7   5        7.14        5.17      4.78 o 
   0   8   5        3.30        6.13      4.15 o 
   1   8   5      235.52      203.48      8.51 o 
   2   8   5      291.36      270.10      9.16 o 
   3   8   5      123.53      119.19      7.46 o 
   4   8   5        7.69        6.77      3.53 o 
   5   8   5      171.86      165.15      8.87 o 
   6   8   5       13.40       15.91      4.61 o 
   7   8   5        6.93        3.93      4.82 o 
   8   8   5        0.95       -0.09      4.53 o 
   9   8   5        9.02       12.89      5.31 o 
   0   9   5       32.27       29.48      5.99 o 
   1   9   5      143.87      144.13      7.44 o 
   2   9   5       41.83       37.50      4.77 o 
   3   9   5       80.52       90.47      6.36 o 
   4   9   5        0.84        1.59      3.40 o 
   5   9   5       33.81       32.76      4.91 o 
   6   9   5       28.41       30.99      5.82 o 
   7   9   5       32.50       34.36      6.11 o 
   8   9   5       59.10       65.52      9.97 o 
   9   9   5        1.26        3.07      4.79 o 
   0  10   5       14.89       14.67      5.36 o 
   1  10   5       77.30       70.23      5.64 o 
   2  10   5       29.51       32.49      4.30 o 
   3  10   5        2.86        0.38      3.11 o 
   4  10   5       37.15       42.59      5.25 o 
   5  10   5       74.16       63.72      7.60 o 
   6  10   5        8.42        2.52      4.43 o 
   7  10   5        2.33        2.81      4.61 o 
   8  10   5        2.44       -5.84      5.84 o 
   0  11   5        0.63        7.76      5.01 o 
   1  11   5       32.10       34.22      4.86 o 
   2  11   5        2.52        2.75      3.19 o 
   3  11   5        2.53        1.19      3.47 o 
   4  11   5       14.20       17.92      4.39 o 
   5  11   5        3.54       11.94      5.33 o 
   6  11   5        3.02       -5.63      6.59 o 
   7  11   5        1.81        2.36      4.69 o 
   0  12   5        7.52        2.32      5.16 o 
   1  12   5        0.87       -2.94      3.32 o 
   2  12   5       20.22       24.63      5.17 o 
   3  12   5        6.91       10.13      4.20 o 
   4  12   5        3.57        4.31      4.79 o 
   5  12   5       18.60       32.93      6.42 o 
   0  13   5        7.81       22.65      6.57 o 
   1  13   5        5.70       16.10      4.95 o 
   2  13   5        0.49        2.27      4.24 o 
   3  13   5        5.47       16.90      5.90 o 
   0   0   6       42.32       49.55      5.08 o 
   1   0   6     1013.95     1033.40     12.40 o 
   2   0   6      587.62      573.81      9.18 o 
   3   0   6        0.06        0.94      1.60 o 
   4   0   6        8.39        8.40      2.85 o 
   5   0   6      134.10      134.94      6.91 o 
   6   0   6        1.23        0.43      2.73 o 
   7   0   6      123.25      110.52      8.62 o 
   8   0   6       46.65       61.53     17.70 o 
   9   0   6        6.72       19.00     13.66 o 
  10   0   6        0.36       14.48     14.76 o 
  11   0   6        0.06       -5.31     12.70 o 
  12   0   6       24.19       58.89     21.88 o 
   0   1   6      577.43      595.38      9.45 o 
   1   1   6      103.26       91.56      3.12 o 
   2   1   6       49.80       55.03      3.12 o 
   3   1   6      155.70      159.03      5.16 o 
   4   1   6       24.79       27.06      3.03 o 
   5   1   6      117.70      115.01      4.65 o 
   6   1   6      119.76      108.68      6.57 o 
   7   1   6      104.90      112.46      8.64 o 
   8   1   6      124.46      135.51      9.81 o 
   9   1   6       14.20       15.27      9.50 o 
  10   1   6        6.60        7.47      9.24 o 
  11   1   6        2.96       10.18     11.45 o 
  12   1   6        7.78        2.35     12.21 o 
   0   2   6       23.39       19.05      3.63 o 
   1   2   6     1094.67     1092.20     10.26 o 
   2   2   6     1832.74     1921.96     16.06 o 
   3   2   6      757.84      742.66     11.29 o 
   4   2   6      220.35      212.36      6.65 o 
   5   2   6      192.66      193.99      5.45 o 
   6   2   6      163.25      165.02      5.91 o 
   7   2   6       78.41       69.46      7.40 o 
   8   2   6      517.64      483.22     16.97 o 
   9   2   6       24.02       22.19     12.86 o 
  10   2   6       19.72       11.19     11.06 o 
  11   2   6        0.05        1.85      9.07 o 
   0   3   6     6150.57     6319.34     52.70 o 
   1   3   6      830.79      741.06     10.28 o 
   2   3   6      682.98      685.49      7.64 o 
   3   3   6      815.79      871.03     11.10 o 
   4   3   6      199.29      211.44      5.23 o 
   5   3   6      310.44      319.71      7.84 o 
   6   3   6       39.08       44.72      5.02 o 
   7   3   6       96.67      116.06      7.77 o 
   8   3   6      137.00      143.20     10.23 o 
   9   3   6       86.13       91.47      8.54 o 
  10   3   6        9.63       11.82      6.97 o 
  11   3   6        8.65        5.14      7.37 o 
   0   4   6      306.43      313.97     16.52 o 
   1   4   6      409.25      395.36     10.41 o 
   2   4   6      148.03      162.67      5.77 o 
   3   4   6       91.49       94.29      4.85 o 
   4   4   6        1.19        3.18      2.36 o 
   5   4   6       65.24       60.64      4.53 o 
   6   4   6      141.04      138.58      8.21 o 
   7   4   6      411.13      411.52     13.35 o 
   8   4   6       22.35       28.53      4.67 o 
   9   4   6       89.82       93.80      9.92 o 
  10   4   6        4.31        5.10      6.69 o 
  11   4   6       37.63       45.23     16.00 o 
   0   5   6      927.90      934.49     18.94 o 
   1   5   6      359.53      365.19      8.46 o 
   2   5   6      197.43      194.39      6.83 o 
   3   5   6       47.66       55.92      5.10 o 
   4   5   6       72.55       64.19      4.93 o 
   5   5   6      122.10      118.58      6.42 o 
   6   5   6      155.92      148.95      8.86 o 
   7   5   6       84.03       85.21      6.94 o 
   8   5   6       19.33       21.93      5.12 o 
   9   5   6        6.02        8.72      4.18 o 
  10   5   6       28.57       31.62      7.52 o 
  11   5   6        1.23       -8.36     11.52 o 
   0   6   6       10.33        6.15      4.00 o 
   1   6   6       88.27       97.90      5.91 o 
   2   6   6      168.77      176.79      7.66 o 
   3   6   6      209.19      209.14      8.25 o 
   4   6   6      156.98      161.45      7.65 o 
   5   6   6      167.58      143.75      8.84 o 
   6   6   6       61.15       52.29      6.08 o 
   7   6   6       44.62       48.61      5.95 o 
   8   6   6       21.55       14.48      5.14 o 
   9   6   6       10.31       10.59      5.38 o 
  10   6   6        8.32        6.89      4.91 o 
   0   7   6      628.01      616.55     17.61 o 
   1   7   6      776.06      719.34     13.63 o 
   2   7   6       91.59       95.31      6.61 o 
   3   7   6       75.11       79.89      6.13 o 
   4   7   6       26.25       28.16      4.35 o 
   5   7   6       55.36       54.98      6.20 o 
   6   7   6      176.08      172.43     10.24 o 
   7   7   6       46.81       55.21      7.45 o 
   8   7   6       11.39       14.12      5.42 o 
   9   7   6        0.01       -4.19      4.72 o 
  10   7   6        2.82        8.70      5.51 o 
   0   8   6      268.92      258.25     18.02 o 
   1   8   6      133.43      117.78      7.65 o 
   2   8   6       49.93       52.93      5.51 o 
   3   8   6      197.20      195.27      8.30 o 
   4   8   6       21.82       18.41      4.03 o 
   5   8   6        7.47        3.37      3.87 o 
   6   8   6       28.81       31.20      5.24 o 
   7   8   6       76.16       67.20      8.37 o 
   8   8   6        2.83       -3.47      4.84 o 
   9   8   6       20.16       26.70      7.18 o 
   0   9   6        4.26        1.41      5.25 o 
   1   9   6      578.67      541.60     14.07 o 
   2   9   6       48.81       34.66      4.63 o 
   3   9   6       32.39       32.42      4.93 o 
   4   9   6       23.38       19.10      5.95 o 
   5   9   6       47.43       42.20      6.01 o 
   6   9   6       13.92        7.93      4.64 o 
   7   9   6        0.51        2.68      5.16 o 
   8   9   6       17.42       10.73      6.16 o 
   0  10   6       32.98       18.49      5.49 o 
   1  10   6       44.11       49.83      4.84 o 
   2  10   6       24.96       29.55      4.19 o 
   3  10   6       22.40       19.54      4.26 o 
   4  10   6       22.33       23.06      4.78 o 
   5  10   6       10.92        6.86      4.04 o 
   6  10   6        5.17        3.01      4.34 o 
   7  10   6       16.38       16.20      7.19 o 
   0  11   6       28.57       23.06      8.78 o 
   1  11   6       30.55       21.51      4.30 o 
   2  11   6        7.25       17.47      4.27 o 
   3  11   6        8.69       16.79      4.38 o 
   4  11   6        9.72       12.03      4.24 o 
   5  11   6       13.42       16.87      5.25 o 
   6  11   6        8.28        7.92      4.72 o 
   0  12   6        0.00       -5.04      4.50 o 
   1  12   6       14.78       15.51      4.39 o 
   2  12   6       27.00       32.10      5.80 o 
   3  12   6        0.41        2.12      4.92 o 
   4  12   6        3.54       14.92      4.96 o 
   5  12   6       10.75       10.89      5.30 o 
   0  13   6       20.74       27.28      8.52 o 
   1  13   6        9.52       15.52      4.87 o 
   2  13   6        6.76       13.52      5.37 o 
   1   0   7        9.04        8.81      2.40 o 
   2   0   7      104.51       96.96      5.18 o 
   3   0   7        3.38        0.83      2.52 o 
   4   0   7       17.66       17.15      2.69 o 
   5   0   7        7.20        8.82      3.89 o 
   6   0   7       45.65       43.14      5.15 o 
   7   0   7      320.12      362.07     18.24 o 
   8   0   7      256.73      277.88     37.53 o 
   9   0   7        7.52        1.40     11.30 o 
  10   0   7       10.53        4.14     13.11 o 
  11   0   7        1.20        3.56     15.54 o 
   0   1   7       92.46       81.94      4.61 o 
   1   1   7       35.07       35.99      2.37 o 
   2   1   7      475.71      490.49      7.32 o 
   3   1   7      725.77      759.14     10.62 o 
   4   1   7      208.51      203.68      6.51 o 
   5   1   7       39.73       41.57      3.99 o 
   6   1   7      135.91      152.19      6.93 o 
   7   1   7       34.97       25.30      6.27 o 
   8   1   7      323.23      283.14     26.93 o 
   9   1   7       49.43       62.74     14.67 o 
  10   1   7       20.33       20.89     11.60 o 
  11   1   7        5.80        1.71     27.31 o 
   0   2   7      294.97      311.30      7.68 o 
   1   2   7      328.94      304.13      5.47 o 
   2   2   7      274.59      267.46      5.85 o 
   3   2   7       54.02       55.41      4.08 o 
   4   2   7      117.22      114.91      5.66 o 
   5   2   7      153.90      142.01      6.97 o 
   6   2   7      462.47      463.43     12.39 o 
   7   2   7       42.40       49.13      5.80 o 
   8   2   7      136.57      137.42     15.89 o 
   9   2   7       68.67       47.32     12.74 o 
  10   2   7        0.69       10.53     14.28 o 
  11   2   7        0.67       -5.52      8.76 o 
   0   3   7     1685.55     1645.56     25.76 o 
   1   3   7     2577.62     2436.59     17.88 o 
   2   3   7       48.24       51.32      2.83 o 
   3   3   7       68.91       72.40      4.74 o 
   4   3   7      296.64      289.36      8.48 o 
   5   3   7       48.08       37.53      3.81 o 
   6   3   7       73.96       73.38      6.34 o 
   7   3   7      184.32      178.75      9.62 o 
   8   3   7       30.89       22.39      7.68 o 
   9   3   7        9.31        6.58      6.11 o 
  10   3   7        8.63       -3.24      8.40 o 
  11   3   7        5.28        6.01      7.04 o 
   0   4   7      971.14      979.29     18.66 o 
   1   4   7       81.87       74.54      4.63 o 
   2   4   7      331.63      317.87      6.76 o 
   3   4   7       28.60       38.27      3.48 o 
   4   4   7      119.54      113.84      5.62 o 
   5   4   7       53.50       66.13      6.06 o 
   6   4   7      221.06      227.78     11.01 o 
   7   4   7      272.12      265.00     11.38 o 
   8   4   7       55.02       50.48      6.05 o 
   9   4   7       25.89       26.22      6.88 o 
  10   4   7       13.46       17.67      9.86 o 
  11   4   7       13.14       15.93      7.96 o 
   0   5   7        1.37       -0.18      3.42 o 
   1   5   7      110.66      126.62      6.16 o 
   2   5   7      220.61      211.98      5.68 o 
   3   5   7        4.25        6.44      2.66 o 
   4   5   7      108.37      112.89      5.97 o 
   5   5   7       24.20       25.06      4.44 o 
   6   5   7      246.84      239.48     11.07 o 
   7   5   7       10.25        9.62      5.79 o 
   8   5   7        6.06       10.66      4.12 o 
   9   5   7       55.47       46.49     16.18 o 
  10   5   7        5.68       16.20      7.23 o 
   0   6   7      120.69      121.75      9.41 o 
   1   6   7       62.14       65.39      5.10 o 
   2   6   7      108.54      115.22      6.38 o 
   3   6   7        1.49        2.86      3.92 o 
   4   6   7       48.20       37.21      5.14 o 
   5   6   7       18.16       11.74      3.99 o 
   6   6   7       84.90       90.92      7.54 o 
   7   6   7        7.52        8.13      5.37 o 
   8   6   7       27.55       39.54      6.45 o 
   9   6   7        3.72        8.44      4.65 o 
  10   6   7        6.04        3.88      6.32 o 
   0   7   7      207.82      207.13     12.28 o 
   1   7   7      171.28      166.53      7.98 o 
   2   7   7       69.48       76.30      6.13 o 
   3   7   7       21.32       24.18      4.02 o 
   4   7   7       15.76       19.51      4.51 o 
   5   7   7       21.73       25.38      4.98 o 
   6   7   7       40.55       35.28      5.25 o 
   7   7   7       69.57       59.56      6.79 o 
   8   7   7        4.67        4.27      4.72 o 
   9   7   7        2.48       -2.87      6.78 o 
   0   8   7      405.57      424.64     27.16 o 
   1   8   7      350.86      377.08     11.11 o 
   2   8   7       84.82       68.81      6.19 o 
   3   8   7       90.73       94.50      7.01 o 
   4   8   7       72.35       74.53      7.36 o 
   5   8   7      102.95       90.21      7.97 o 
   6   8   7       35.82       28.43      5.29 o 
   7   8   7        4.95        2.42      4.52 o 
   8   8   7        6.78        7.44      5.21 o 
   9   8   7       16.85       17.16      6.33 o 
   0   9   7       65.45       68.42      8.78 o 
   1   9   7       33.60       29.04      4.79 o 
   2   9   7       93.66       94.49      6.69 o 
   3   9   7       36.05       33.55      5.03 o 
   4   9   7       29.72       34.48      5.61 o 
   5   9   7        4.06        7.47      3.88 o 
   6   9   7        3.40        0.54      4.47 o 
   7   9   7       12.15        9.52      5.91 o 
   8   9   7        1.04        4.31      5.46 o 
   0  10   7        1.48        3.55      5.26 o 
   1  10   7       36.46       31.82      4.90 o 
   2  10   7       18.41       15.51      3.96 o 
   3  10   7        2.76        5.11      4.25 o 
   4  10   7        0.11        2.14      3.93 o 
   5  10   7        0.63       -2.14      3.76 o 
   6  10   7        3.37        0.66      4.46 o 
   7  10   7        7.92       10.25      5.25 o 
   0  11   7        1.35        5.28      4.90 o 
   1  11   7       12.63       10.58      3.50 o 
   2  11   7        8.08        8.87      3.69 o 
   3  11   7        4.43        5.97      4.14 o 
   4  11   7       21.19       26.13      5.81 o 
   5  11   7       19.93       19.84      5.68 o 
   6  11   7        2.69        0.37      4.31 o 
   0  12   7        9.59        7.26      5.58 o 
   1  12   7       22.10       33.38      5.19 o 
   2  12   7        0.48       -2.96      4.16 o 
   3  12   7        9.83       14.63      5.00 o 
   4  12   7        2.28       -2.81      3.94 o 
   0  13   7       10.16       22.43      7.11 o 
   0   0   8      308.83      316.02     10.86 o 
   1   0   8       40.95       47.94      3.97 o 
   2   0   8       54.38       58.18      4.08 o 
   3   0   8       74.36       76.14      6.39 o 
   4   0   8       98.09      119.70      9.64 o 
   5   0   8        0.14        4.25      3.50 o 
   6   0   8      119.86      105.28     11.69 o 
   7   0   8        9.85       11.29      5.94 o 
   8   0   8        2.97       -5.92     10.68 o 
   9   0   8       54.99       54.03     20.61 o 
  10   0   8       66.85       44.17     20.54 o 
  11   0   8        0.33       16.74     15.30 o 
   0   1   8        7.99        5.61      2.49 o 
   1   1   8      652.74      633.39      7.72 o 
   2   1   8      261.30      273.98      5.92 o 
   3   1   8      149.53      150.80      4.95 o 
   4   1   8      175.19      152.30      9.16 o 
   5   1   8       50.70       54.04      4.48 o 
   6   1   8       56.36       52.20      5.46 o 
   7   1   8       22.85       36.47      7.16 o 
   8   1   8      170.25      194.70     33.83 o 
   9   1   8        5.11       -2.37      8.48 o 
  10   1   8        2.65       15.64     12.04 o 
  11   1   8        2.46       17.46     11.66 o 
   0   2   8      163.25      178.36      6.75 o 
   1   2   8      621.98      639.87      8.33 o 
   2   2   8      505.26      542.15      8.34 o 
   3   2   8       95.02      104.58      4.59 o 
   4   2   8      334.23      335.09     12.69 o 
   5   2   8        5.07        7.99      2.71 o 
   6   2   8      147.02      132.08      8.61 o 
   7   2   8       34.76       34.55      6.73 o 
   8   2   8       61.23       70.57     10.44 o 
   9   2   8       18.76       26.08     12.53 o 
  10   2   8       87.08       88.88     18.59 o 
  11   2   8       16.26       16.86     17.17 o 
   0   3   8       71.98       81.52      7.09 o 
   1   3   8      674.46      654.71      9.59 o 
   2   3   8       20.42       17.11      2.34 o 
   3   3   8       90.75      108.23      5.71 o 
   4   3   8       91.72       94.74      5.75 o 
   5   3   8       89.35       86.20      5.65 o 
   6   3   8       28.04       25.63      4.51 o 
   7   3   8      118.91      124.02      8.39 o 
   8   3   8       25.88       28.49      5.55 o 
   9   3   8       24.38       18.22      8.14 o 
  10   3   8        1.09        8.15      7.18 o 
  11   3   8        5.73       10.19      7.35 o 
   0   4   8       13.88       23.36      4.51 o 
   1   4   8       40.85       37.25      3.30 o 
   2   4   8      228.94      215.61      7.89 o 
   3   4   8      176.77      190.99      8.15 o 
   4   4   8        7.36       15.06      3.78 o 
   5   4   8       41.99       50.81      5.98 o 
   6   4   8      175.01      186.02     10.01 o 
   7   4   8       25.41       30.62      4.92 o 
   8   4   8       19.87       17.93      5.14 o 
   9   4   8       10.50        4.39      5.09 o 
  10   4   8       28.76       18.96      8.30 o 
   0   5   8       90.35       80.82      7.69 o 
   1   5   8       28.25       21.66      3.42 o 
   2   5   8       16.25        9.86      2.33 o 
   3   5   8        5.75        4.21      2.94 o 
   4   5   8       36.64       45.08      5.71 o 
   5   5   8      106.31      119.02      8.10 o 
   6   5   8       38.30       35.07      5.23 o 
   7   5   8       15.97       23.61      4.72 o 
   8   5   8       97.22      113.59     11.29 o 
   9   5   8       15.75        3.53     12.61 o 
  10   5   8        5.03        7.05      7.20 o 
   0   6   8      288.69      303.94     13.14 o 
   1   6   8       10.37       15.04      3.17 o 
   2   6   8       92.25       92.22      5.97 o 
   3   6   8       42.29       44.47      5.87 o 
   4   6   8       39.17       45.08      5.52 o 
   5   6   8       85.26       95.45      7.76 o 
   6   6   8       33.62       48.31      5.85 o 
   7   6   8       44.92       52.50      6.43 o 
   8   6   8        2.62        7.79      5.54 o 
   9   6   8        4.13       -1.38      5.40 o 
  10   6   8        1.32        8.48      6.27 o 
   0   7   8      150.72      146.68     10.95 o 
   1   7   8      344.61      333.29     10.30 o 
   2   7   8       21.18       18.60      3.64 o 
   3   7   8       59.58       52.75      6.22 o 
   4   7   8       76.43       84.49      9.78 o 
   5   7   8       83.33       88.08      7.80 o 
   6   7   8       13.64       20.34      4.86 o 
   7   7   8       17.09       22.75      5.16 o 
   8   7   8        9.02        6.41      4.96 o 
   9   7   8        0.16        1.17      7.48 o 
   0   8   8       31.85       23.46      7.82 o 
   1   8   8       35.86       37.59      4.87 o 
   2   8   8       23.70       28.94      4.61 o 
   3   8   8       14.37       12.85      4.40 o 
   4   8   8       49.84       46.65      6.22 o 
   5   8   8       99.41       94.95      8.35 o 
   6   8   8        5.00        9.15      4.16 o 
   7   8   8       23.13       13.05      5.55 o 
   8   8   8       14.92       12.10      5.97 o 
   0   9   8        1.77        8.03      4.75 o 
   1   9   8       32.74       35.24      4.91 o 
   2   9   8       43.90       50.84      7.45 o 
   3   9   8       10.68        4.25      4.25 o 
   4   9   8       75.47       65.12      7.45 o 
   5   9   8        7.54        8.93      4.75 o 
   6   9   8        2.70        6.69      4.33 o 
   7   9   8        3.96        9.46      5.33 o 
   8   9   8       11.05        7.10      5.46 o 
   0  10   8       25.68       23.95      6.35 o 
   1  10   8        9.05        2.67      3.62 o 
   2  10   8        9.31        6.73      3.93 o 
   3  10   8       17.65       11.17      4.86 o 
   4  10   8        2.33       10.69      4.73 o 
   5  10   8        3.92        8.30      4.62 o 
   6  10   8        1.57        8.98      5.48 o 
   7  10   8        5.43        8.45      5.13 o 
   0  11   8        9.66       14.85      5.99 o 
   1  11   8        3.18        3.29      3.22 o 
   2  11   8        1.78       12.74      4.94 o 
   3  11   8        3.09        4.38      4.68 o 
   4  11   8        1.32       -6.87      4.58 o 
   5  11   8        0.22       -2.11      4.75 o 
   0  12   8        0.02        3.60      7.32 o 
   1  12   8        0.13        1.07      4.46 o 
   2  12   8        1.89        6.20      4.60 o 
   3  12   8       13.58       16.29      5.27 o 
   1   0   9        9.33       13.27      3.08 o 
   2   0   9      364.99      372.40     13.97 o 
   3   0   9      282.20      287.93     14.87 o 
   4   0   9      249.14      230.39     13.08 o 
   5   0   9       12.83       16.76      5.16 o 
   6   0   9       75.78       78.87      9.03 o 
   7   0   9       51.01       57.32     18.66 o 
   8   0   9      200.84      219.57     34.92 o 
   9   0   9       10.18       19.52     14.59 o 
  10   0   9        1.57        5.51     13.15 o 
  11   0   9        0.13       11.16     17.60 o 
   0   1   9      516.36      508.88     11.55 o 
   1   1   9       24.09       18.49      2.26 o 
   2   1   9       42.48       44.83      2.76 o 
   3   1   9      603.74      616.42      9.27 o 
   4   1   9       80.81       74.93      4.72 o 
   5   1   9       21.06       18.48      3.90 o 
   6   1   9       56.21       59.71      8.86 o 
   7   1   9       73.07       80.23      8.94 o 
   8   1   9      125.27      114.85     22.17 o 
   9   1   9       18.13       21.95     10.68 o 
  10   1   9        6.36       15.87     10.88 o 
  11   1   9        2.22       -6.20      7.75 o 
   0   2   9      532.33      520.79     11.37 o 
   1   2   9       28.02       28.05      2.60 o 
   2   2   9      712.36      737.36     10.35 o 
   3   2   9       40.32       38.68      3.29 o 
   4   2   9      111.72      105.99      5.99 o 
   5   2   9       13.92        8.26      2.86 o 
   6   2   9       27.72       29.23      5.40 o 
   7   2   9       96.25       90.49      8.42 o 
   8   2   9      134.88      147.73     23.10 o 
   9   2   9       20.82       21.49      8.20 o 
  10   2   9       11.67       26.23     10.76 o 
  11   2   9        4.54        8.92      6.97 o 
   0   3   9      968.71      963.37     17.45 o 
   1   3   9      127.77      124.98      4.84 o 
   2   3   9       15.70       15.97      2.41 o 
   3   3   9       15.54       13.85      2.68 o 
   4   3   9       25.48       24.64      4.51 o 
   5   3   9        7.73        8.68      2.98 o 
   6   3   9      165.01      184.03      9.73 o 
   7   3   9      145.90      133.15     10.36 o 
   8   3   9       76.75       90.25      9.34 o 
   9   3   9       16.47       13.48      7.84 o 
  10   3   9        6.24        5.04      7.70 o 
   0   4   9        0.00       -2.10      3.00 o 
   1   4   9      103.40      109.04      5.17 o 
   2   4   9      101.77       99.83      5.35 o 
   3   4   9        3.58        3.57      3.31 o 
   4   4   9      155.51      158.09      8.96 o 
   5   4   9      145.33      138.11      8.84 o 
   6   4   9       10.66        6.90      3.69 o 
   7   4   9        7.55       13.66      4.86 o 
   8   4   9       23.52       25.22      6.36 o 
   9   4   9        7.89        4.19      5.91 o 
  10   4   9        1.25        2.54     10.64 o 
   0   5   9      843.64      850.50     19.74 o 
   1   5   9        2.57       -0.84      2.70 o 
   2   5   9       18.61       17.56      3.46 o 
   3   5   9       55.18       49.70      5.79 o 
   4   5   9        7.66        7.76      3.53 o 
   5   5   9       27.72       27.74      4.77 o 
   6   5   9       21.23       17.49      5.16 o 
   7   5   9       87.59       86.11      7.76 o 
   8   5   9       20.12       16.62      5.45 o 
   9   5   9        8.86        5.32      7.18 o 
  10   5   9        4.34        7.67      7.80 o 
   0   6   9      183.00      182.46     11.37 o 
   1   6   9      166.13      151.99      7.52 o 
   2   6   9       39.85       40.93      5.40 o 
   3   6   9       60.42       51.84      5.91 o 
   4   6   9       53.37       61.81      6.64 o 
   5   6   9       67.24       63.24      6.61 o 
   6   6   9       61.91       58.11      6.51 o 
   7   6   9        7.16        0.17      4.15 o 
   8   6   9        7.43        2.90      4.85 o 
   9   6   9       11.91       22.79      6.89 o 
   0   7   9       36.21       32.41      6.37 o 
   1   7   9      375.22      355.42     12.57 o 
   2   7   9        4.79        8.61      4.00 o 
   3   7   9      129.02      123.10      9.09 o 
   4   7   9       19.12       11.93      4.11 o 
   5   7   9       16.36       15.13      4.53 o 
   6   7   9       45.06       46.21      6.75 o 
   7   7   9       16.31       21.80      5.20 o 
   8   7   9        8.06        8.04     11.99 o 
   9   7   9        5.42        9.41      7.34 o 
   0   8   9      120.18      143.66     15.96 o 
   1   8   9      218.65      200.76      9.43 o 
   2   8   9       97.06       87.94      7.96 o 
   3   8   9       85.74       79.42      7.82 o 
   4   8   9       13.92       17.07      5.17 o 
   5   8   9       27.21       22.41      5.11 o 
   6   8   9        4.57        1.17      3.93 o 
   7   8   9        9.69        9.88      5.72 o 
   8   8   9        7.99        1.17      6.71 o 
   0   9   9       14.02       13.94      5.43 o 
   1   9   9       70.51       69.82      6.97 o 
   2   9   9       18.01       13.81      4.72 o 
   3   9   9       13.63       14.17      4.90 o 
   4   9   9       26.73       21.35      5.26 o 
   5   9   9        4.32        7.83      4.50 o 
   6   9   9       10.66       12.00      5.46 o 
   7   9   9        1.96        7.46      5.97 o 
   0  10   9        1.27        7.41      5.34 o 
   1  10   9       30.21       41.62      6.83 o 
   2  10   9        0.99       -1.69      3.84 o 
   3  10   9        6.98        1.52      4.44 o 
   4  10   9        0.01       -1.64      4.16 o 
   5  10   9        8.78        3.15      4.52 o 
   6  10   9        8.12       19.92      6.50 o 
   0  11   9        4.43       -9.18     13.03 o 
   1  11   9        1.59        6.90      4.43 o 
   2  11   9        9.03       13.34      5.55 o 
   3  11   9       12.50       27.56      6.11 o 
   4  11   9        1.57       -0.09      4.81 o 
   0  12   9       13.27       32.34      9.30 o 
   1  12   9        2.56        5.08      4.67 o 
   2  12   9        3.56        9.32      4.68 o 
   0   0  10        6.96        7.19      4.25 o 
   1   0  10       18.44       20.80      3.85 o 
   2   0  10       20.78       29.82      3.71 o 
   3   0  10        3.69        1.45      3.31 o 
   4   0  10      105.30       78.70      7.95 o 
   5   0  10       39.62       39.95      7.15 o 
   6   0  10       72.64       67.82     12.79 o 
   7   0  10      132.66      133.91     26.26 o 
   8   0  10      178.11      208.04     34.20 o 
   9   0  10       24.38       29.31     18.22 o 
  10   0  10        9.82       31.91     21.74 o 
   0   1  10        1.44        3.80      2.73 o 
   1   1  10       51.99       51.02      3.35 o 
   2   1  10        7.98       13.05      2.22 o 
   3   1  10      142.39      145.00      5.30 o 
   4   1  10       71.16       75.18      5.83 o 
   5   1  10       44.50       47.16      5.63 o 
   6   1  10       42.93       41.91      5.26 o 
   7   1  10      126.30      124.38      9.80 o 
   8   1  10       10.57        1.39     15.22 o 
   9   1  10       28.05       24.03     12.49 o 
  10   1  10        3.06       27.96     11.50 o 
   0   2  10       20.80       19.77      3.59 o 
   1   2  10       72.48       76.65      3.89 o 
   2   2  10       48.11       50.31      3.84 o 
   3   2  10       75.82       78.41      4.54 o 
   4   2  10      111.84      118.43      6.49 o 
   5   2  10       51.40       49.05      7.51 o 
   6   2  10      126.99      126.66      9.76 o 
   7   2  10      229.39      247.64     13.86 o 
   8   2  10        3.72       -0.93      5.96 o 
   9   2  10        7.50        7.92      7.05 o 
  10   2  10        6.19       12.19      8.84 o 
   0   3  10       13.40        8.74      3.25 o 
   1   3  10      225.58      219.38      6.68 o 
   2   3  10      270.31      280.19      7.66 o 
   3   3  10       26.75       29.73      3.51 o 
   4   3  10       89.33       92.99      6.35 o 
   5   3  10       96.40      108.93      6.72 o 
   6   3  10      228.18      242.35     14.93 o 
   7   3  10        1.15        4.94      4.20 o 
   8   3  10       30.09       31.86      8.77 o 
   9   3  10       23.50       19.39      8.31 o 
  10   3  10       18.82       20.24      8.87 o 
   0   4  10        0.14        0.80      3.44 o 
   1   4  10      371.79      367.79      8.64 o 
   2   4  10      140.68      136.32      6.42 o 
   3   4  10       26.85       27.37      4.60 o 
   4   4  10       21.63       20.08      4.55 o 
   5   4  10       62.94       58.56      6.31 o 
   6   4  10      117.65      120.30      9.98 o 
   7   4  10       71.49       67.00      8.13 o 
   8   4  10       13.99       16.71      5.75 o 
   9   4  10        0.36        5.63      5.74 o 
  10   4  10        6.95        6.12     13.59 o 
   0   5  10        0.89        6.04      4.52 o 
   1   5  10       87.28       84.03      5.23 o 
   2   5  10       79.07       82.23      6.60 o 
   3   5  10       21.48       16.52      4.27 o 
   4   5  10       46.88       57.90      6.89 o 
   5   5  10        3.09        3.99      3.73 o 
   6   5  10       15.04       12.71      5.05 o 
   7   5  10        4.63        0.76      4.48 o 
   8   5  10       35.01       34.20      6.87 o 
   9   5  10        1.82        1.24      6.20 o 
   0   6  10      401.98      411.04     15.65 o 
   1   6  10      227.26      228.30      9.66 o 
   2   6  10       11.32       11.67      4.35 o 
   3   6  10       11.45       11.24      4.11 o 
   4   6  10        5.21        4.75      4.00 o 
   5   6  10       37.40       38.47      5.95 o 
   6   6  10       44.51       62.62      7.55 o 
   7   6  10       39.10       44.25      7.41 o 
   8   6  10        8.91        6.89      5.65 o 
   9   6  10        6.52       -0.36      6.68 o 
   0   7  10       28.98       35.87      6.94 o 
   1   7  10       38.31       46.70      5.82 o 
   2   7  10      169.59      156.30      9.47 o 
   3   7  10       31.28       35.07      5.50 o 
   4   7  10      140.28      142.40     14.00 o 
   5   7  10       16.65       12.27      5.55 o 
   6   7  10        7.06        0.80      5.06 o 
   7   7  10       10.45        7.92      6.06 o 
   8   7  10        1.76        8.81      8.58 o 
   0   8  10       92.87       87.46      9.74 o 
   1   8  10       39.99       35.96      5.59 o 
   2   8  10       32.24       41.15      6.24 o 
   3   8  10       59.82       70.85      8.87 o 
   4   8  10        7.87       12.83      4.74 o 
   5   8  10        0.42       -1.58      4.03 o 
   6   8  10        6.30       10.26      5.42 o 
   7   8  10       27.70       35.17      7.33 o 
   0   9  10        6.74        4.70      6.85 o 
   1   9  10        7.51        7.23      4.25 o 
   2   9  10        2.30        3.08      4.38 o 
   3   9  10       11.72       16.09      4.99 o 
   4   9  10       23.05       18.80      5.61 o 
   5   9  10       14.47        9.14      5.13 o 
   6   9  10        1.32       -2.95      4.49 o 
   0  10  10       30.26       27.25     10.54 o 
   1  10  10        5.53        7.19      4.98 o 
   2  10  10       11.57       17.16      5.54 o 
   3  10  10       26.19       29.76      6.73 o 
   4  10  10        3.39       11.21      5.06 o 
   5  10  10       19.56       20.70      5.57 o 
   0  11  10        9.87       12.86      7.80 o 
   1  11  10        3.68        9.15      6.57 o 
   2  11  10        2.78        3.16      4.97 o 
   3  11  10       18.81       25.46      6.26 o 
   1   0  11       36.11       37.61      4.96 o 
   2   0  11       85.19       82.03      6.77 o 
   3   0  11       15.48       19.59      4.54 o 
   4   0  11       49.31       43.85      6.54 o 
   5   0  11       20.79       17.94      5.39 o 
   6   0  11       27.39       37.93      7.70 o 
   7   0  11        9.20       -2.05      9.07 o 
   8   0  11       58.39       72.55     21.23 o 
   9   0  11       20.57       27.29     16.64 o 
  10   0  11        3.07       14.93     14.00 o 
   0   1  11       21.33       18.48      3.83 o 
   1   1  11        6.14       11.00      2.39 o 
   2   1  11       35.43       44.08      3.54 o 
   3   1  11      147.48      152.13      6.58 o 
   4   1  11       33.20       27.11      3.93 o 
   5   1  11        3.18        4.92      3.31 o 
   6   1  11      133.57      141.59     10.62 o 
   7   1  11       38.38       33.57      7.38 o 
   8   1  11       11.96       11.10     13.85 o 
   9   1  11       21.39       14.50      8.56 o 
  10   1  11       18.52       29.81     11.62 o 
   0   2  11        0.94        1.70      3.01 o 
   1   2  11       14.81        9.45      2.44 o 
   2   2  11      105.77      101.56      5.04 o 
   3   2  11       62.41       65.77      4.51 o 
   4   2  11       12.23        3.46      3.89 o 
   5   2  11        5.31       -3.18      3.70 o 
   6   2  11       11.83       13.94      5.03 o 
   7   2  11       45.33       45.41      6.91 o 
   8   2  11       43.37       41.32      8.24 o 
   9   2  11       22.40       30.80      9.18 o 
  10   2  11       11.83       12.83     10.27 o 
   0   3  11        0.97       -1.34      4.05 o 
   1   3  11      159.13      178.75      6.56 o 
   2   3  11       43.88       47.46      4.31 o 
   3   3  11       85.35       87.98      6.01 o 
   4   3  11       36.43       40.40      5.40 o 
   5   3  11       16.24       21.92      5.21 o 
   6   3  11      123.34      132.32     10.51 o 
   7   3  11       63.41       57.25      7.71 o 
   8   3  11        4.19        4.05      5.83 o 
   9   3  11        0.88        2.62      7.26 o 
   0   4  11       63.67       58.23      7.48 o 
   1   4  11       69.50       64.51      4.81 o 
   2   4  11       56.76       56.96      5.84 o 
   3   4  11        6.06        5.17      3.05 o 
   4   4  11       17.11       17.41      5.07 o 
   5   4  11       41.56       31.92      6.04 o 
   6   4  11       30.55       29.38      6.10 o 
   7   4  11        6.19       10.51      5.08 o 
   8   4  11       25.34       29.87      6.53 o 
   9   4  11        6.83       11.69      6.80 o 
   0   5  11      142.59      130.94      8.74 o 
   1   5  11       90.15       84.54      7.07 o 
   2   5  11       68.85       78.16      6.89 o 
   3   5  11      145.90      144.39     11.21 o 
   4   5  11       12.74        4.06      4.05 o 
   5   5  11       40.00       42.25      6.91 o 
   6   5  11        0.65        6.13      4.98 o 
   7   5  11       38.08       47.38      7.28 o 
   8   5  11        2.95        1.47      5.14 o 
   9   5  11        1.31       -8.12      6.79 o 
   0   6  11        8.45       17.83      5.74 o 
   1   6  11      175.67      160.16      9.23 o 
   2   6  11       15.50        8.13      3.91 o 
   3   6  11       15.41        7.30      4.14 o 
   4   6  11       65.90       75.49      8.46 o 
   5   6  11       45.27       34.31      5.93 o 
   6   6  11        0.30        3.13      7.30 o 
   7   6  11        1.85        1.92      5.35 o 
   8   6  11        6.19       11.50      5.85 o 
   0   7  11       61.88       61.24     10.67 o 
   1   7  11       24.89       19.29      4.83 o 
   2   7  11       48.12       52.11      6.05 o 
   3   7  11       15.41       10.31      4.54 o 
   4   7  11       60.84       67.03      7.31 o 
   5   7  11        4.06        0.58      4.07 o 
   6   7  11        1.98       11.06      6.42 o 
   7   7  11        4.29        7.84      5.39 o 
   8   7  11        7.91        2.57      6.11 o 
   0   8  11       11.75       14.23      7.70 o 
   1   8  11       57.09       62.89      6.94 o 
   2   8  11       35.46       33.40      5.63 o 
   3   8  11        9.52        5.82      5.16 o 
   4   8  11        7.83        4.08      4.55 o 
   5   8  11       26.89       28.05      5.91 o 
   6   8  11        2.93        7.39      5.74 o 
   7   8  11        8.83       15.47      9.67 o 
   0   9  11       15.17        7.21      6.89 o 
   1   9  11       26.79       27.25      6.02 o 
   2   9  11        5.12       11.49      4.82 o 
   3   9  11       14.26       22.62      5.64 o 
   4   9  11       13.25       20.09      5.63 o 
   5   9  11        3.52        0.52      4.87 o 
   6   9  11        0.10       -6.41      4.28 o 
   0  10  11        1.75        2.12      7.69 o 
   1  10  11        7.84       12.05      5.39 o 
   2  10  11        4.81        1.35      4.76 o 
   3  10  11       17.05        6.71      8.35 o 
   4  10  11        1.10       10.01      5.46 o 
   0  11  11        2.23       11.87      7.90 o 
   1  11  11        1.43        7.09      5.85 o 
   2  11  11        3.26        8.96      7.97 o 
   0   0  12       36.61       34.44      6.68 o 
   1   0  12        3.80        5.55      3.35 o 
   2   0  12      568.92      560.23     14.92 o 
   3   0  12       78.49       67.72      7.13 o 
   4   0  12       33.57       31.31      6.12 o 
   5   0  12       97.06      117.10     13.70 o 
   6   0  12       15.06       20.32      5.82 o 
   7   0  12       98.39       98.00     30.83 o 
   8   0  12        2.13       -4.30      6.05 o 
   9   0  12        8.40       25.10     17.74 o 
   0   1  12      131.69      144.33      7.81 o 
   1   1  12       23.08       28.09      3.18 o 
   2   1  12       48.95       51.60      4.00 o 
   3   1  12      152.75      153.81      6.94 o 
   4   1  12       10.06       12.30      3.38 o 
   5   1  12        1.74       -2.03      2.84 o 
   6   1  12       16.35       14.31      5.85 o 
   7   1  12       43.25       48.55      9.32 o 
   8   1  12       13.87        7.97      8.52 o 
   9   1  12        8.41        6.36      7.53 o 
   0   2  12       21.24       21.89      4.34 o 
   1   2  12       94.73       94.55      5.18 o 
   2   2  12        7.84       14.24      2.94 o 
   3   2  12       25.47       29.73      4.18 o 
   4   2  12       45.07       40.82      5.26 o 
   5   2  12       78.45       80.08      7.18 o 
   6   2  12       34.05       22.74      5.81 o 
   7   2  12       21.45       21.22      5.59 o 
   8   2  12        0.58       -0.52      5.60 o 
   9   2  12        2.74       15.67      9.23 o 
   0   3  12       72.16       74.80      6.42 o 
   1   3  12       11.82       10.51      2.89 o 
   2   3  12      171.46      164.98      7.19 o 
   3   3  12       67.08       66.33      8.54 o 
   4   3  12        7.33       13.47      4.12 o 
   5   3  12        1.36        1.02      4.15 o 
   6   3  12        5.55        0.78      4.29 o 
   7   3  12       12.83       13.99      5.82 o 
   8   3  12       10.00       15.52      6.67 o 
   9   3  12        8.30       13.35     11.52 o 
   0   4  12      320.11      326.99     12.13 o 
   1   4  12       43.67       47.38      5.93 o 
   2   4  12       69.14       71.92      5.92 o 
   3   4  12        5.62        8.04      3.29 o 
   4   4  12        0.36        1.10      3.38 o 
   5   4  12        1.46        9.21      4.71 o 
   6   4  12        6.66        3.40      5.83 o 
   7   4  12       27.97       36.04      7.28 o 
   8   4  12       39.55       34.51      7.39 o 
   9   4  12        2.31       -5.20      5.45 o 
   0   5  12       84.61       85.15      8.90 o 
   1   5  12      134.11      154.27     10.28 o 
   2   5  12       79.82       90.50      7.37 o 
   3   5  12       34.40       30.29      5.00 o 
   4   5  12       12.03        7.77      4.77 o 
   5   5  12       36.20       36.64      6.74 o 
   6   5  12       17.93       18.86      6.03 o 
   7   5  12        0.81       -0.18      5.12 o 
   8   5  12       15.47       24.52      6.68 o 
   0   6  12        1.38        2.96      5.89 o 
   1   6  12       25.05       38.81      5.65 o 
   2   6  12       88.18       96.49      7.65 o 
   3   6  12       10.43       17.90      5.05 o 
   4   6  12       63.89       69.01      7.55 o 
   5   6  12       19.30       30.16      6.71 o 
   6   6  12       10.43        6.62      5.66 o 
   7   6  12       25.13       21.25      6.74 o 
   8   6  12        5.19       14.41      6.53 o 
   0   7  12        1.37       -6.23      6.24 o 
   1   7  12        4.98        9.16      4.87 o 
   2   7  12        7.18        1.24      3.91 o 
   3   7  12       28.47       23.90      5.48 o 
   4   7  12        8.59        6.81      5.13 o 
   5   7  12        4.30       12.06      5.92 o 
   6   7  12       12.92       23.05      6.62 o 
   7   7  12        8.81       10.35      6.38 o 
   0   8  12       17.99       21.59      8.50 o 
   1   8  12       41.20       44.96      6.97 o 
   2   8  12        1.15        1.90      4.36 o 
   3   8  12        9.67        4.66      5.68 o 
   4   8  12        6.21        9.19      4.87 o 
   5   8  12       11.97       12.33      5.58 o 
   6   8  12       11.74       13.76      6.08 o 
   0   9  12       28.40       32.81      9.36 o 
   1   9  12        3.51        9.39      4.94 o 
   2   9  12        5.88        7.97      5.67 o 
   3   9  12        8.34        6.32      7.61 o 
   4   9  12        3.89        5.75      5.05 o 
   5   9  12        5.14        4.29      5.07 o 
   0  10  12        2.71        2.51      6.85 o 
   1  10  12        6.74        7.58      5.15 o 
   2  10  12        3.45       -1.04      5.61 o 
   3  10  12       12.28       14.84      6.74 o 
   1   0  13       33.88       28.01      6.01 o 
   2   0  13       30.49       29.23      6.62 o 
   3   0  13       12.28        8.89      4.23 o 
   4   0  13       52.74       48.63      7.42 o 
   5   0  13       17.26       24.22      5.93 o 
   6   0  13       23.66       24.07      7.81 o 
   7   0  13       44.18       30.66     10.57 o 
   8   0  13       30.93       18.70     26.62 o 
   9   0  13        2.59       19.83     11.83 o 
   0   1  13      122.22      128.79      7.86 o 
   1   1  13      126.91      128.80      6.02 o 
   2   1  13        5.02        2.80      2.66 o 
   3   1  13        7.94        7.24      2.99 o 
   4   1  13        2.66        1.13      3.71 o 
   5   1  13        1.52       -1.71      3.07 o 
   6   1  13       37.52       29.97      8.24 o 
   7   1  13       54.15       52.24      8.20 o 
   8   1  13        1.77       11.38      7.51 o 
   9   1  13       13.92      -10.84      7.55 o 
   0   2  13        8.55        4.60      3.99 o 
   1   2  13       71.50       75.74      4.96 o 
   2   2  13       38.06       38.67      4.20 o 
   3   2  13        3.60       -1.87      2.76 o 
   4   2  13       30.27       28.98      4.60 o 
   5   2  13       23.79       23.34      6.03 o 
   6   2  13       97.93       83.80      8.89 o 
   7   2  13       23.17       18.36      6.89 o 
   8   2  13       24.14       13.36      7.00 o 
   0   3  13       42.19       43.88      6.23 o 
   1   3  13       80.12       81.27      5.18 o 
   2   3  13       35.04       32.01      4.47 o 
   3   3  13        1.07       -0.49      3.16 o 
   4   3  13       20.62       33.93      5.49 o 
   5   3  13        6.71        3.61      5.10 o 
   6   3  13       13.62        8.44      5.47 o 
   7   3  13        3.65        3.76      5.10 o 
   8   3  13        1.63        6.45      6.86 o 
   0   4  13       80.76       78.71     10.28 o 
   1   4  13       58.17       74.60      6.16 o 
   2   4  13       13.88       18.30      3.61 o 
   3   4  13       23.36       18.24      4.37 o 
   4   4  13        9.32       17.63      5.40 o 
   5   4  13       20.55       20.84      5.62 o 
   6   4  13       14.93       15.92      5.61 o 
   7   4  13       26.47       21.33      6.87 o 
   8   4  13       21.11       33.55      8.57 o 
   0   5  13       19.88       29.75      8.44 o 
   1   5  13       36.96       46.78      5.90 o 
   2   5  13        0.30        1.61      3.59 o 
   3   5  13        9.93        7.17      4.60 o 
   4   5  13       36.15       28.48      8.38 o 
   5   5  13       17.17       29.65      6.26 o 
   6   5  13       12.39        5.13      5.65 o 
   7   5  13        8.71        9.12      6.01 o 
   0   6  13       42.17       41.87      9.47 o 
   1   6  13       66.08       57.57      7.23 o 
   2   6  13      146.32      155.42      9.81 o 
   3   6  13       53.14       68.47      7.03 o 
   4   6  13       10.24       20.04      5.99 o 
   5   6  13        8.35       19.13      6.16 o 
   6   6  13       11.05       13.52      6.14 o 
   7   6  13        3.39        1.35      5.89 o 
   0   7  13        7.70       -5.81      6.16 o 
   1   7  13        9.86        6.30      4.65 o 
   2   7  13       17.98       14.82      5.02 o 
   3   7  13       40.93       50.26      7.07 o 
   4   7  13       19.48       16.57      6.11 o 
   5   7  13        1.25        4.77      5.34 o 
   6   7  13        0.47        7.83      5.91 o 
   0   8  13       19.37       21.58      8.23 o 
   1   8  13        2.31        6.02      5.01 o 
   2   8  13        6.09        6.28      5.10 o 
   3   8  13        6.84        5.47      5.85 o 
   4   8  13       18.49       13.37      5.93 o 
   5   8  13       15.04       27.59      8.35 o 
   0   9  13        4.94       -2.25      6.77 o 
   1   9  13       11.16        9.30      5.48 o 
   2   9  13        1.79        1.86      5.25 o 
   3   9  13       11.69       22.83      6.46 o 
   4   9  13        0.67        2.81      5.19 o 
   0  10  13       21.66       37.57      9.93 o 
   1  10  13        1.88       15.84      5.67 o 
   0   0  14        0.00       -0.14      5.81 o 
   1   0  14        0.85       -2.60      4.24 o 
   2   0  14       26.89       19.82      5.10 o 
   3   0  14       24.17        8.60      4.53 o 
   4   0  14        2.06       -1.68      4.18 o 
   5   0  14        0.03       -3.78      4.67 o 
   6   0  14       19.88       16.42      7.55 o 
   7   0  14       11.73       -7.01      6.88 o 
   8   0  14        2.91       18.61     14.29 o 
   0   1  14        4.64       13.64      4.54 o 
   1   1  14       59.30       57.60      4.86 o 
   2   1  14       13.60       11.19      3.13 o 
   3   1  14       10.18        7.63      3.35 o 
   4   1  14       38.82       49.42      5.09 o 
   5   1  14       64.01       57.60      5.88 o 
   6   1  14       44.89       53.54      7.16 o 
   7   1  14       17.28       16.84      5.91 o 
   8   1  14        0.35       -4.97      7.34 o 
   0   2  14        0.21       -1.40      3.82 o 
   1   2  14        2.91        1.53      2.84 o 
   2   2  14       75.84       79.21      5.83 o 
   3   2  14        7.78        4.19      3.15 o 
   4   2  14        2.41        4.84      3.57 o 
   5   2  14        6.39        6.26      4.35 o 
   6   2  14       13.78       10.84      4.94 o 
   7   2  14       17.81        6.99      6.18 o 
   8   2  14       18.20       27.07      8.40 o 
   0   3  14       26.50       24.25      5.65 o 
   1   3  14        3.75        1.30      3.17 o 
   2   3  14       23.94       20.34      4.77 o 
   3   3  14       12.22        9.46      4.52 o 
   4   3  14        1.88        0.44      3.78 o 
   5   3  14       13.03        6.24      5.36 o 
   6   3  14       18.65       24.28      8.74 o 
   7   3  14        7.93       10.81      5.80 o 
   0   4  14       40.26       52.13      9.48 o 
   1   4  14        5.92        1.76      3.90 o 
   2   4  14        7.37        7.81      3.77 o 
   3   4  14       53.26       46.86      5.56 o 
   4   4  14       48.40       42.61      7.50 o 
   5   4  14        7.81        3.49      5.23 o 
   6   4  14        6.21        5.89      6.11 o 
   7   4  14        8.57        6.90      5.65 o 
   0   5  14        7.94       -0.94      6.89 o 
   1   5  14       85.85       97.56      8.77 o 
   2   5  14       26.51       20.37      5.59 o 
   3   5  14       14.62       13.65      5.16 o 
   4   5  14       33.39       43.00      7.77 o 
   5   5  14        0.03        8.15      5.35 o 
   6   5  14        3.39        1.37      5.40 o 
   7   5  14       11.19        4.75      6.10 o 
   0   6  14        9.95       10.43      7.84 o 
   1   6  14       51.07       55.84      7.43 o 
   2   6  14        6.31        5.19      4.80 o 
   3   6  14       33.56       16.29      5.50 o 
   4   6  14        5.16       17.57      8.24 o 
   5   6  14       13.13        1.93      6.32 o 
   6   6  14        1.42        6.19      7.18 o 
   0   7  14       20.73       13.29      8.03 o 
   1   7  14        4.37       -5.93      4.31 o 
   2   7  14       16.84       10.50      7.84 o 
   3   7  14        0.58       -6.72      5.58 o 
   4   7  14        2.57       -0.81      5.53 o 
   5   7  14        3.94       15.16      6.02 o 
   0   8  14        0.03       -9.50      6.33 o 
   1   8  14        9.32       12.14      5.43 o 
   2   8  14        0.16       -1.75      4.66 o 
   3   8  14       16.54       31.20      8.59 o 
   4   8  14        4.42        6.43      5.96 o 
   0   9  14        0.62       -6.17      5.98 o 
   1   9  14       10.45       15.14      5.66 o 
   2   9  14        3.56       12.40      6.25 o 
   1   0  15       75.33       64.17      8.50 o 
   2   0  15       61.90       50.58      7.22 o 
   3   0  15        0.54        3.86      6.39 o 
   4   0  15        9.87        9.55      9.70 o 
   5   0  15        0.35       -0.63      5.02 o 
   6   0  15        0.58        3.03      6.74 o 
   7   0  15        0.08       14.93      9.17 o 
   0   1  15        4.86        6.48      5.11 o 
   1   1  15       41.13       41.14      5.15 o 
   2   1  15       84.42       94.45      6.65 o 
   3   1  15        7.43       10.61      3.44 o 
   4   1  15        2.14       -0.48      3.73 o 
   5   1  15       19.58       17.62      5.22 o 
   6   1  15       19.69       21.27      6.36 o 
   7   1  15       16.63       13.54      6.07 o 
   0   2  15       10.44        1.57      5.09 o 
   1   2  15        3.86        1.91      4.73 o 
   2   2  15        3.81        3.21      3.51 o 
   3   2  15       18.92       26.42      4.42 o 
   4   2  15       11.30       14.86      4.22 o 
   5   2  15       20.20       24.50      6.08 o 
   6   2  15        1.56        7.82      5.06 o 
   7   2  15        0.20        4.83      5.16 o 
   0   3  15       11.33        9.71      5.51 o 
   1   3  15        3.01        1.47      3.50 o 
   2   3  15        9.12        3.29      3.66 o 
   3   3  15        6.28        9.35      4.32 o 
   4   3  15        8.85        8.37      4.80 o 
   5   3  15       15.68       16.17      5.84 o 
   6   3  15        2.71       10.32      4.68 o 
   7   3  15        7.78        3.09      6.46 o 
   0   4  15        1.60       -3.24      8.04 o 
   1   4  15       11.16       12.38      5.80 o 
   2   4  15       71.87       77.68      7.45 o 
   3   4  15        3.01       -3.43      3.62 o 
   4   4  15        0.94       -1.58      4.50 o 
   5   4  15       21.66       30.08      7.11 o 
   6   4  15       24.74       34.14      7.81 o 
   0   5  15       25.07       24.49      8.63 o 
   1   5  15        4.94        3.23      5.56 o 
   2   5  15        9.60        4.40      5.49 o 
   3   5  15       30.81       30.65      6.53 o 
   4   5  15        7.93        6.92      7.06 o 
   5   5  15        0.88        7.68      7.19 o 
   6   5  15        4.24        5.61      6.04 o 
   0   6  15        7.20       17.86      8.03 o 
   1   6  15       49.79       54.63      7.85 o 
   2   6  15        9.20        7.83      5.51 o 
   3   6  15       12.06       11.06      6.18 o 
   4   6  15        1.18        3.77      5.56 o 
   5   6  15        0.61       -0.07      6.09 o 
   0   7  15       29.65       38.23      9.77 o 
   1   7  15        1.67        1.18      4.99 o 
   2   7  15        0.54        5.61      5.67 o 
   3   7  15        7.49        4.25      6.16 o 
   4   7  15       19.51       19.72      7.59 o 
   0   8  15        0.81       -3.45      6.88 o 
   1   8  15        0.27        2.97      4.75 o 
   2   8  15        0.74        5.09      5.81 o 
   0   0  16       47.10       54.72     11.54 o 
   1   0  16        0.12        4.85      4.72 o 
   2   0  16       41.03       28.52      7.89 o 
   3   0  16       10.15       10.79      5.61 o 
   4   0  16        6.74       16.31      6.33 o 
   5   0  16        1.14       10.09      6.24 o 
   6   0  16       28.33       32.87      9.45 o 
   0   1  16       61.34       52.23      8.27 o 
   1   1  16       53.28       52.79      6.32 o 
   2   1  16        4.99        8.75      3.86 o 
   3   1  16        2.28        2.42      3.72 o 
   4   1  16       13.74        6.41      5.40 o 
   5   1  16        7.62       -3.32      4.10 o 
   6   1  16       14.35       24.62      9.74 o 
   0   2  16        2.26        4.16      5.54 o 
   1   2  16       12.99       15.58      4.55 o 
   2   2  16        3.28        4.03      3.93 o 
   3   2  16        6.02        5.96      4.08 o 
   4   2  16        4.43        0.85      4.19 o 
   5   2  16        3.56        3.29      7.66 o 
   6   2  16        1.87       -3.23      5.01 o 
   0   3  16       14.34       -3.00     10.80 o 
   1   3  16       11.52       13.00      4.57 o 
   2   3  16        2.49        1.12      3.96 o 
   3   3  16        4.57        7.29      4.49 o 
   4   3  16        0.88        6.81      4.82 o 
   5   3  16       12.17       12.78      6.27 o 
   6   3  16       26.85       13.41      7.40 o 
   0   4  16       40.59       30.24     15.20 o 
   1   4  16        8.93        3.67      5.55 o 
   2   4  16       13.14       10.63      5.55 o 
   3   4  16       10.13       13.85      5.76 o 
   4   4  16       19.16       31.22      6.86 o 
   5   4  16        5.55        4.22      5.19 o 
   0   5  16        4.01       11.69      9.70 o 
   1   5  16        5.90        2.98      5.61 o 
   2   5  16       31.02       32.76      7.48 o 
   3   5  16       12.43        3.56      6.01 o 
   4   5  16        3.50       11.69      5.96 o 
   0   6  16        9.22       19.52     11.08 o 
   1   6  16       11.22       13.41      6.33 o 
   2   6  16        7.69        8.15      6.32 o 
   3   6  16        5.40        3.10      5.89 o 
   0   7  16        3.99        4.84      7.73 o 
   1   7  16        0.73       11.04      5.89 o 
   1   0  17       34.21       46.42      8.59 o 
   2   0  17        5.38        6.07      6.51 o 
   3   0  17        0.09       -8.09      5.39 o 
   4   0  17        3.51       -2.50      5.67 o 
   5   0  17        7.87        5.61      8.29 o 
   0   1  17        8.64        4.15      5.97 o 
   1   1  17        5.97        4.91      4.34 o 
   2   1  17       28.43       21.79      5.47 o 
   3   1  17        2.56        3.15      4.62 o 
   4   1  17       30.77       32.08      5.65 o 
   5   1  17       11.73        8.07      5.23 o 
   0   2  17        9.56       -2.57     12.18 o 
   1   2  17        8.57        4.19      4.49 o 
   2   2  17        3.38        2.30      4.39 o 
   3   2  17        5.63        0.74      4.45 o 
   4   2  17        3.04       -1.74      5.46 o 
   0   3  17        0.97       -2.22      7.48 o 
   1   3  17       21.04       24.85      5.71 o 
   2   3  17        4.26        0.20      4.82 o 
   3   3  17        9.10       13.00      4.95 o 
   4   3  17        2.52       -0.09      5.93 o 
   0   4  17        1.52      -10.70      7.13 o 
   1   4  17       12.33       26.89      8.62 o 
   2   4  17       16.20       16.11      6.92 o 
   3   4  17       10.72        5.15      5.72 o 
   0   5  17        1.77       -2.00      7.85 o 
   1   5  17        8.54       15.07      7.15 o 
   2   5  17        5.58        7.58      6.23 o 
   0   0  18        0.36        6.78      8.93 o 
   1   0  18       14.69       12.37      8.72 o 
   2   0  18       27.59       26.40      8.57 o 
   3   0  18       16.37       12.79      8.81 o 
   0   1  18        0.52        2.56      6.85 o 
   1   1  18        6.70        2.56      4.70 o 
   2   1  18        2.41       -3.83      4.50 o 
   3   1  18        1.48        1.24      4.80 o 
   0   2  18       11.18       10.64     11.22 o 
   1   2  18        2.61       -4.03      5.32 o 
   2   2  18       12.48        7.34      4.78 o 
   0   3  18        2.55       -2.70      6.57 o 
   1   3  18        8.07        3.71      5.19 o 
   2   3  18        2.65       -6.27      6.35 o 
                                                 
